# Supplementary material for: Comparative proteomic analysis of the zebrafish (Danio rerio) perivitelline fluid; identifying putative cortical alveoli-associated proteins
Source: Biol Reprod. 2026 Jan 29;114(4):1312–23. doi: 10.1093/biolre/ioag012 (PMC13079451; doi:10.1093/biolre/ioag012)
Supplement: Supp_1-3_All_Identified_Proteins_PVF_vs_Yolk_Over_represented_PVF_Proteins_ioag012 [file supp_1-3_all_identified_proteins_pvf_vs_yolk_over_represented_pvf_proteins_ioag012.xlsx]

## Sheet: All protein hits
Accession	Description	Coverage [%]	# PSMs	# Peptides	# Unique Peptides	MW [kDa]	Abundances (by Bio. Rep.): Chorion_bio_rep1,bio_rep1	Abundances (by Bio. Rep.): Chorion_bio_rep2,bio_rep2	Abundances (by Bio. Rep.): PVJ_bio_rep1,bio_rep1	Abundances (by Bio. Rep.): PVJ_bio_rep2,bio_rep2	Abundances (by Bio. Rep.): PVJ_bio_rep3,bio_rep3	Abundances (by Bio. Rep.): Yolk_bio_rep1,bio_rep1	Abundances (by Bio. Rep.): Yolk_bio_rep2,bio_rep2	Abundances (by Bio. Rep.): Yolk_bio_rep3,bio_rep3
A0A8M1PCA2	zona pellucida glycoprotein 2, tandem duplicate 6 precursor OS=Danio rerio OX=7955 GN=zp2.6 PE=4 SV=1	66	979	19	1	47.2	2.12217e+07	1.83526e+07			180749
A0A8M1RNX3	Zona pellucida sperm-binding protein 3 OS=Danio rerio OX=7955 GN=LOC100536860 PE=3 SV=1	32	289	11	1	47.2	3.13923e+07	1.03236e+07
A0A8M1RKH9	uncharacterized protein LOC100334068 OS=Danio rerio OX=7955 GN=LOC100334068 PE=4 SV=1	22	162	6	1	48.4
A0A8M1N4F0	Zona pellucida sperm-binding protein 3 OS=Danio rerio OX=7955 GN=zp3a.1 PE=3 SV=1	20	159	7	1	48.4	3.05538e+08	2.54793e+08
A0A8M9PA86	mucin-5AC isoform X3 OS=Danio rerio OX=7955 GN=LOC100332822 PE=4 SV=1	23	128	10	2	73.6		1.40673e+08		1.45195e+06	287879			403698
A0A8M9QDG6	uncharacterized protein LOC100126019 isoform X1 OS=Danio rerio OX=7955 GN=zgc:171967 PE=3 SV=1	5	45	5	1	106.4
A0A8M1PEP6	14-3-3 protein eta OS=Danio rerio OX=7955 GN=ywhah PE=3 SV=1	16	40	4	2	27.9
Q58FS4	Bone morphogenetic protein-15 OS=Danio rerio OX=7955 GN=fi35a05 PE=2 SV=1	9	18	3	3	43.9	5.16473e+06	2.44596e+06		3.04499e+06	151253		64166.7
A0A8M1NFX5	uncharacterized protein LOC100141330 OS=Danio rerio OX=7955 GN=zgc:171534 PE=4 SV=1	10	5	3	3	43.6	129383	198556		144377	59378.5			788497
A0A8M9PEK3	D-galactoside-specific lectin-like OS=Danio rerio OX=7955 GN=LOC100331909 PE=4 SV=1	63	590	9	2	14.8	2.07343e+08	2.04857e+08	3.81466e+08	4.49406e+08	2.2346e+08		331400
Q7SYA8	Chitinase OS=Danio rerio OX=7955 GN=zgc:63792 PE=2 SV=1	46	413	17	1	52.7	5.72349e+06	2.90761e+06	8.41476e+07	7.05015e+07
A0A8M1RM34	OTU domain-containing protein 4 isoform X2 OS=Danio rerio OX=7955 GN=wu:fi09b08 PE=4 SV=1	44	350	15	5	73.4	2.71024e+08	6.30188e+08	4.45754e+07	3.03349e+07	2.90448e+06
A0A8M9PCF5	uncharacterized protein LOC567708 isoform X1 OS=Danio rerio OX=7955 GN=si:dkey-241l7.6 PE=4 SV=1	30	267	4	1	17.6	3.80276e+07		4.01881e+07	378140	1.06198e+08
A0A8M1PCQ3	fish-egg lectin-like precursor OS=Danio rerio OX=7955 GN=si:ch211-251f6.7 PE=4 SV=1	37	180	5	2	28	3.06902e+07	495919	2.09031e+07		5.06972e+07
A0A8M6Z437	NXPE family member 3-like OS=Danio rerio OX=7955 GN=si:ch211-157j23.3 PE=3 SV=1	47	308	12	3	36.9	315416	809812	1.55924e+07	6.00843e+07	48148.8		228015
A0A8M9PEU0	L-rhamnose-binding lectin CSL2-like OS=Danio rerio OX=7955 GN=LOC110438301 PE=4 SV=1	28	202	3	1	16.1	4.44194e+06	1.28161e+06	8.83755e+06	1.24577e+07	11734818
A0A8M1NAZ6	uncharacterized protein LOC791752 precursor OS=Danio rerio OX=7955 GN=zgc:153499 PE=4 SV=1	68	331	12	12	24.3	5.03406e+06	1.16092e+08	8.62772e+06	4.59003e+08	6.56269e+06		3.08498e+06	32100.3
A0A8M9Q1E1	mucin-2-like OS=Danio rerio OX=7955 GN=LOC108179180 PE=4 SV=1	26	227	10	0	84.4	8.36101e+07	1.01885e+08	5.7189e+06	2.36472e+06	426980
A0A8M9Q0J2	uncharacterized protein LOC110438920 OS=Danio rerio OX=7955 GN=LOC110438920 PE=4 SV=1	26	195	8	2	46.6	3.83182e+07	2.72152e+07	3.24527e+06	1.65839e+06	1.54109e+06
Q1KHF9	Furin (Paired basic amino acid cleaving enzyme) a OS=Danio rerio OX=7955 GN=furin PE=2 SV=1	8	20	4	4	88.1	212269		1.91029e+06	3.44231e+06	2.42497e+06
O42363	Apolipoprotein A-I OS=Danio rerio OX=7955 GN=apoa1 PE=1 SV=1	14	11	3	3	30.2	6.3245e+07	7.87358e+07	1.25845e+06	2.67626e+06	148468		60018.3	51438.1
A0A8M1PD90	zgc:66024 precursor OS=Danio rerio OX=7955 GN=zgc:66024 PE=3 SV=1	61	165	10	10	33.4	5.74353e+06	6.35125e+06	1.19602e+06	6.60468e+07	2.72895e+07		87429.2
A0A8M9Q044	zona pellucida sperm-binding protein 4-like isoform X2 OS=Danio rerio OX=7955 GN=LOC100334275 PE=4 SV=1	31	85	8	8	40.4	2.4226e+07	1.86967e+07	281979	601474	197780			153878
A0A8M1RF85	uncharacterized protein LOC100537499 OS=Danio rerio OX=7955 GN=LOC100537499 PE=4 SV=1	28	199	8	2	47.5	5.18622e+08	2.05865e+08	231754
A0A8M3B5D3	uncharacterized protein LOC100126122 isoform X1 OS=Danio rerio OX=7955 GN=zgc:173915 PE=4 SV=1	13	11	3	3	27.2	4.22384e+06	3.69482e+06	206878	188399	253177
Q4QRF0	Zona pellucida sperm-binding protein 3 OS=Danio rerio OX=7955 GN=zp3.3 PE=2 SV=1	46	254	13	2	46.8	8.39246e+07	2.59273e+07	113067	211429			212013	196653
B3DH28	Zgc:171750 protein OS=Danio rerio OX=7955 GN=LOC100332505 PE=2 SV=1	11	125	5	2	88.9	1.89228e+07		96089.9
A0A8M1N9G0	vitellogenin 1 precursor OS=Danio rerio OX=7955 GN=vtg1 PE=4 SV=1	72	8762	108	28	149.1	1.95466e+08	1.70457e+07	1.65887e+08	7.8279e+07	1.67667e+07	7.20781e+09	7.53763e+09	7.59089e+09
A0A8M1N6R0	vitellogenin 5 precursor OS=Danio rerio OX=7955 GN=vtg5 PE=4 SV=1	65	7168	96	18	148.8	7.95107e+07	7.14328e+06	6.33659e+07	2.46634e+07	6.55903e+06	2.83674e+09	2.88201e+09	2.83276e+09
A0A8M1N9S5	vitellogenin 2 isoform 1 precursor OS=Danio rerio OX=7955 GN=vtg2 PE=4 SV=1	68	4788	106	48	179.8	3.8441e+07	1.82498e+06	3.2209e+07	9.9696e+06	1.64217e+06	2.17358e+09	1.8024e+09	1.83125e+09
A0A8M1NG90	vitellogenin 6 precursor OS=Danio rerio OX=7955 GN=vtg6 PE=4 SV=1	63	7215	93	14	150.5	5.46564e+07	5.63576e+06	4.30819e+07	2.44753e+07	2.74246e+06	2.16958e+09	2.6788e+09	2.34461e+09
A0A8M1NAN4	vitellogenin 4 precursor OS=Danio rerio OX=7955 GN=vtg4 PE=4 SV=1	65	7202	90	17	148.8	3.3453e+07	1.71317e+06	2.44076e+07	7.7872e+06	1.28933e+06	9.65988e+08	1.00036e+09	9.6542e+08
A3KMS4	Vtg7 protein OS=Danio rerio OX=7955 GN=si:dkey-4c23.1 PE=2 SV=1	61	5767	86	9	148.7	1.57006e+07	1.29275e+06	1.12075e+07	6.29842e+06	1.51423e+06	5.095e+08	6.14684e+08	5.43112e+08
A8WGJ1	Vtg2 protein OS=Danio rerio OX=7955 GN=zfVtg2 PE=2 SV=1	64	1953	48	1	93.1	1.12569e+07		7.67709e+06		1.13356e+06	4.40998e+08		6.78374e+08
Q6P3J5	Eukaryotic translation elongation factor 2 OS=Danio rerio OX=7955 GN=EEF2 PE=2 SV=1	36	414	28	28	95.4	1.13569e+07	745622	1.07311e+07	3.95191e+06	858954	4.08219e+08	4.06446e+08	3.87573e+08
A0A8M1P7D8	vitellogenin 3, phosvitinless precursor OS=Danio rerio OX=7955 GN=vtg3 PE=4 SV=1	38	890	39	39	139.9	1.91056e+06	57193.1	3.52771e+06	1.88681e+06	439714	1.42192e+08	1.66643e+08	1.54139e+08
A0A8M9PJK1	vitellogenin 7 isoform X1 OS=Danio rerio OX=7955 GN=vtg7 PE=4 SV=1	60	4435	64	1	122.1	1.53639e+06		5.57736e+06	497335		7.12184e+07	7.82777e+07	3.43903e+07
A0A8M9QBU7	alpha-actinin-4 isoform X5 OS=Danio rerio OX=7955 GN=actn4 PE=3 SV=1	12	34	8	8	103.1	4.79309e+06	347913	2.48985e+06	2.30108e+06	28444.2	5.71553e+07	7.31151e+07	6.04893e+07
P62247	40S ribosomal protein S8 OS=Danio rerio OX=7955 GN=rps8 PE=2 SV=2	42	99	7	7	24.1	831327	66786.2	789963	110982		4.72387e+07	7.61115e+06	4.07051e+07
Q5XJ10	Glyceraldehyde-3-phosphate dehydrogenase OS=Danio rerio OX=7955 GN=gapdh PE=2 SV=2	56	358	14	14	35.8	1.74901e+06	718035	6.71733e+06	2.18193e+06	598101	4.46107e+07	4.77782e+07	4.71956e+07
Q9IAD3	Nucleoside diphosphate kinase OS=Danio rerio OX=7955 GN=nme2b1 PE=2 SV=1	41	118	6	2	17.2	867998		8.86168e+06	1.84289e+06	871049	4.457e+07	3.70319e+07	4.10168e+07
Q6P6E7	40S ribosomal protein S20 OS=Danio rerio OX=7955 GN=zgc:77758 PE=2 SV=1	29	47	4	4	13.3	1.59691e+06	101918	1.56362e+06	526080	103968	4.16707e+07	3.73357e+07	4.46487e+07
Q92005	Elongation factor 1-alpha OS=Danio rerio OX=7955 GN=eef1a PE=2 SV=1	32	176	11	11	50	1.40726e+06	128503	6.41767e+06	2.47473e+06	168940	3.87596e+07	4.16426e+07	3.68241e+07
Q7ZTI4	Ubiquitin carboxyl-terminal hydrolase OS=Danio rerio OX=7955 GN=wu:fc55h08 PE=2 SV=1	32	97	5	5	24.2	742094	39034.8	8.35465e+06	3.61024e+06	1.2238e+06	3.72173e+07	3.274e+07	3.75185e+07
A0A8M1PK30	Phosphopyruvate hydratase OS=Danio rerio OX=7955 GN=eno3 PE=3 SV=1	42	233	14	14	47.4	239107	365550	3.52574e+06	560887	428653	3.46123e+07	2.70203e+07	3.21206e+07
Q7ZW01	Tubulin beta chain OS=Danio rerio OX=7955 GN=fd02b12 PE=2 SV=1	52	290	17	1	49.8	2.60427e+06	1.07686e+06	4.45224e+06	1.6303e+06	1.036e+06	3.32786e+07	3.21338e+07	3.037e+07
Q6PE25	Elongation factor 1-gamma OS=Danio rerio OX=7955 GN=eef1g PE=2 SV=1	30	165	12	12	50.4	3.86693e+06	348691	9.61128e+06	423239	698578	3.32361e+07	2.4444e+07	8.31559e+06
A0A8M1N7Z8	Tubulin beta chain OS=Danio rerio OX=7955 GN=tubb2b PE=3 SV=1	52	285	18	1	52.6	2.95985e+06	1.19902e+06	3.39462e+06	1.26321e+06	87529.2	3.12094e+07	3.11348e+07	3.04532e+07
Q9PVK4	L-lactate dehydrogenase B-A chain OS=Danio rerio OX=7955 GN=ldhba PE=2 SV=4	37	200	12	10	36.2	525541	266356	3.48534e+06	723653	304872	2.44142e+07	2.39429e+07	2.27832e+07
Q6TGS5	Tubulin alpha chain OS=Danio rerio OX=7955 GN=zgc:76934 PE=2 SV=1	39	251	13	5	50.2	1.68881e+06	439331	2.23728e+06	1.0802e+06	81590	2.30191e+07	2.34931e+07	2.37143e+07
Q803Q1	Glycogenin 1 OS=Danio rerio OX=7955 GN=zgc:85619 PE=2 SV=1	24	142	8	8	37	3.86844e+06	3.20009e+06	1.954e+06	1.01293e+06	662542	2.18119e+07	2.07866e+07	2.03982e+07
A0A8M1NBR4	ATP synthase subunit alpha OS=Danio rerio OX=7955 GN=atp5fa1 PE=3 SV=1	29	183	14	6	59.7	733963	279503	2.40201e+06	425774		2.1624e+07	2.16253e+07	2.11818e+07
A0A8M1N6U2	ATP synthase subunit beta OS=Danio rerio OX=7955 GN=atp5f1b PE=3 SV=1	46	300	17	17	55.1	1.14429e+06		3.50028e+06	682477	841513	2.10128e+07	1.90825e+07	2.02149e+07
Q7SZD3	78 kDa glucose-regulated protein OS=Danio rerio OX=7955 GN=fi36d04 PE=2 SV=1	39	486	23	18	71.9	5.00598e+06	4.96586e+06	8.96203e+06	9.86463e+06	3.48634e+06	2.09427e+07	2.09564e+07	2.02898e+07
Q8AY63	Creatine kinase OS=Danio rerio OX=7955 GN=ckb PE=2 SV=1	41	152	12	7	42.9	516608	53669.1	5.11564e+06	2.80458e+06	716590	2.01952e+07	1.57266e+07	2.13294e+07
A8KB68	Zgc:171717 protein OS=Danio rerio OX=7955 GN=si:ch211-154a22.8 PE=2 SV=1	49	542	9	5	16.4	1.72285e+09	6.46219e+08	4.0536e+09	1.50415e+09	5.10353e+09	1.99857e+07	1.46959e+07	1.77147e+07
Q9DDU5	Glutathione S-transferase OS=Danio rerio OX=7955 GN=gstp1 PE=2 SV=1	35	120	7	7	23.5	581784	466557	3.46074e+06	1.32128e+06	2.90054e+06	1.97683e+07	1.82618e+07	1.69041e+07
A7MBZ3	Zgc:171776 protein OS=Danio rerio OX=7955 GN=zgc:171776 PE=2 SV=1	53	577	15	13	25.4	1.80054e+09	1.45542e+09	4.01649e+09	2.09607e+09	4.03351e+09	1.88747e+07	2.20041e+07	1.48641e+07
B0S6C5	Inactive all-trans-retinol 13,14-reductase OS=Danio rerio OX=7955 GN=retsatl PE=1 SV=1	47	371	22	2	67.9	304079		2.33971e+06	714115		1.74971e+07	1.2898e+07	2.39209e+07
Q6NYR4	Heat shock protein 8 OS=Danio rerio OX=7955 GN=wu:fi48b06 PE=2 SV=1	36	404	21	17	71.1	3.92366e+08	7.68484e+08	1.57922e+06	787982	200838	1.61999e+07	1.8346e+07	1.58009e+07
Q6TNR5	Peptidyl-prolyl cis-trans isomerase OS=Danio rerio OX=7955 GN=wu:fb13h02 PE=2 SV=1	47	111	7	7	17.4	1.18775e+06	380981	3.10992e+06	1.06839e+06	2.60052e+06	1.51992e+07	1.53167e+07	1.42868e+07
A0A8M1PNU6	Malate dehydrogenase OS=Danio rerio OX=7955 GN=mdh2 PE=3 SV=1	54	221	14	14	35.4	361564		2.0073e+06	191694	138635	1.47799e+07	1.50592e+07	1.58649e+07
A0A8M1PHD2	cofilin-1 OS=Danio rerio OX=7955 GN=cfl1 PE=3 SV=1	44	122	6	6	18.8	341593	349479	4.14865e+06	2.93993e+06	2.31799e+06	1.44452e+07	1.47485e+07	1.38493e+07
A0A8M1P8U9	Tubulin alpha chain OS=Danio rerio OX=7955 GN=si:ch211-114n24.6 PE=3 SV=1	35	179	12	2	50.1	2.0335e+06	305644	2.28148e+06	1.89016e+06	140639	1.4245e+07	1.32209e+07	1.54507e+07
Q6PBW4	Peptidyl-prolyl cis-trans isomerase OS=Danio rerio OX=7955 GN=wu:fa97f08 PE=2 SV=1	41	138	8	8	23.9	907554	87306.7	5.50027e+06	8.08539e+06	1.4671e+06	1.38287e+07	1.25865e+07	1.20925e+07
A0A8M6YXV1	pregnancy zone protein OS=Danio rerio OX=7955 GN=zgc:171426 PE=3 SV=1	57	1867	57	39	160	2.50142e+08	2.10782e+08	3.98116e+09	3.48053e+09	3.25945e+09	1.37735e+07	1.76817e+07	6.89559e+06
A0A8M6Z2B4	Creatine kinase OS=Danio rerio OX=7955 GN=ckba PE=3 SV=1	19	54	6	1	43.5			5.15518e+06	2.10465e+06		1.34551e+07	1.02203e+07	1.32616e+07
Q7ZUG1	60S ribosomal protein L12 OS=Danio rerio OX=7955 GN=wu:fa27c04 PE=2 SV=1	55	75	6	6	17.7	1.40591e+06	195777	761153	698920		1.27057e+07	1.78929e+07	1.51147e+07
A0A8M6YU45	serine proteinase inhibitor, clade A, member 1 isoform X1 OS=Danio rerio OX=7955 GN=serpina1 PE=3 SV=1	26	163	10	2	48.1	2.65307e+06	1.37392e+06	1.61605e+06	2.72996e+06	489800	1.21817e+07	1.00695e+07	1.06045e+07
A0A8M1N0L1	peroxiredoxin-2 OS=Danio rerio OX=7955 GN=prdx2 PE=3 SV=1	61	154	12	11	21.8	904663	915693	963614	264764		1.19491e+07	1.42211e+07	1.30237e+07
A0A8M1NXI0	Protein disulfide-isomerase OS=Danio rerio OX=7955 GN=pdia3 PE=3 SV=1	47	222	20	20	54.9	251256		2.21335e+06	434736	626290	1.19353e+07	9.69282e+06	1.24895e+07
Q7SZ53	Pentaxin OS=Danio rerio OX=7955 GN=si:ch211-234p6.13 PE=2 SV=2	44	400	12	9	24.9	1.26924e+08	2.9393e+07	1.66122e+09	1.38584e+09	2.78476e+09	1.16106e+07	8.70974e+06	1.21341e+07
A0A8M2BB52	40S ribosomal protein S2 OS=Danio rerio OX=7955 GN=rps2 PE=3 SV=1	28	116	7	5	30.3	1.00311e+06	150527	907931	134416	194056	1.08174e+07	9.98043e+06	1.02972e+07
Q6PC53	Peptidyl-prolyl cis-trans isomerase OS=Danio rerio OX=7955 GN=ppial PE=2 SV=1	30	69	5	4	17.5	444184	287980	4.4801e+06	1.20523e+06	1.541e+06	1.0714e+07	1.15409e+07	1.12749e+07
O73872	Superoxide dismutase [Cu-Zn] OS=Danio rerio OX=7955 GN=sod1 PE=2 SV=1	40	59	4	4	15.9	210063	221976	1.24086e+06	351159	419224	1.06445e+07	9.73491e+06	9.27279e+06
Q7ZUP4	Eukaryotic translation initiation factor 5A OS=Danio rerio OX=7955 GN=zgc:77429 PE=2 SV=1	36	79	5	4	16.8	246693	273898	914012	111918	543737	1.0294e+07	9.55049e+06	9.79895e+06
Q7ZVT2	Pyruvate kinase OS=Danio rerio OX=7955 GN=pkm2a PE=2 SV=1	33	193	14	9	58	264008	109112	1.89364e+06	513427	424415	1.01993e+07	1.14745e+07	1.04454e+07
Q802D5	Profilin OS=Danio rerio OX=7955 GN=pfn2 PE=2 SV=1	26	69	3	3	15.2	298266		2.20824e+06	1.0443e+06	217476	1.01945e+07	1.06842e+07	1.04783e+07
Q7T3L3	Heat shock protein 90, beta (Grp94), member 1 OS=Danio rerio OX=7955 GN=GP96 PE=2 SV=1	33	356	24	23	91.2	538111	200893	2.11869e+06	688874	178291	1.00425e+07	1.12044e+07	1.05008e+07
A0A8M1NE74	60S acidic ribosomal protein P2 OS=Danio rerio OX=7955 GN=rplp2l PE=3 SV=1	80	72	7	7	11.6	1.89445e+06	374797	1.03931e+06	330142		9.9206e+06	9.64044e+06	9.46573e+06
O57521	Heat shock protein HSP 90-beta OS=Danio rerio OX=7955 GN=hsp90ab1 PE=1 SV=2	33	280	20	19	83.3	216457	70973.3	1.52375e+06	220531	260413	9.87706e+06	9.93441e+06	1.07944e+07
A0A8M1PGX7	Protein disulfide-isomerase OS=Danio rerio OX=7955 GN=p4hb PE=3 SV=1	31	343	16	16	56.6	5.81765e+06	3.03908e+07	7.11613e+06	4.36608e+06	5.25088e+06	9.70062e+06	1.02749e+07	9.89401e+06
P79735	GTP-binding nuclear protein Ran OS=Danio rerio OX=7955 GN=ran PE=2 SV=1	40	103	7	7	24.4			1.61442e+06	360270	149080	9.6879e+06	9.9968e+06	9.37263e+06
Q8JHI0	ADP/ATP translocase OS=Danio rerio OX=7955 GN=SLC25A5 PE=2 SV=1	40	175	12	12	32.7	608736	77496.7	1.1859e+06	494979		9.68541e+06	9.29002e+06	9.62156e+06
Q7ZV29	Phosphoglycerate kinase OS=Danio rerio OX=7955 GN=wu:fd59b07 PE=2 SV=1	37	127	11	9	44.7	80523.2	274087	1.53606e+06	195855	147679	9.53445e+06	3.96875e+06	9.7486e+06
Q6PBZ1	60S ribosomal protein L7a OS=Danio rerio OX=7955 GN=zgc:86667 PE=2 SV=1	21	63	6	6	30	640854		761865			9.47927e+06	9.61678e+06	9.32046e+06
Q7ZVD9	DNA-(apurinic or apyrimidinic site) lyase OS=Danio rerio OX=7955 GN=zgc:56088 PE=2 SV=1	33	106	7	7	26.8	1.15221e+06	153176	931740			9.2805e+06	9.58218e+06	6.4114e+06
Q6PBY1	40S ribosomal protein S3a OS=Danio rerio OX=7955 GN=rps3a PE=2 SV=3	29	90	7	7	30.2	519071		704175			9.24461e+06	9.21482e+06	9.08475e+06
O42248	Guanine nucleotide-binding protein subunit beta-2-like 1 OS=Danio rerio OX=7955 GN=gnb2l1 PE=2 SV=1	61	195	14	14	35.1	7.56616e+06	6.83565e+06	665933	227675	6.16121e+06	9.16439e+06	8.89757e+06	8.90253e+06
A0A8M1NYK0	alpha-2-macroglobulin-like precursor OS=Danio rerio OX=7955 GN=si:dkey-46g23.5 PE=3 SV=1	47	2138	48	31	161.6	1.43676e+08	1.25998e+08	2.24541e+09	1.96977e+09	2.00294e+09	9.14775e+06	1.17347e+07	4.51321e+06
A0A8M3B9L5	Aminopeptidase OS=Danio rerio OX=7955 GN=erap1b PE=3 SV=1	31	258	20	20	107.9	6.13499e+06	3.18257e+06	8.09536e+06	4.9409e+06	5.09787e+06	9.10613e+06	7.37037e+06	1.34084e+07
A0A8M1P1N5	avidin precursor OS=Danio rerio OX=7955 GN=avd PE=3 SV=1	21	56	3	3	16.6	383593	167348	178411	143431	133312	9.0566e+06	9.77125e+06	7.59069e+06
A0A8M1PGB4	40S ribosomal protein S14 OS=Danio rerio OX=7955 GN=rps14 PE=3 SV=1	30	62	4	4	16.2	548056	81919.3	713611	59273.2	237680	9.05424e+06	8.85929e+06	9.0121e+06
Q7ZV82	60S ribosomal protein L27 OS=Danio rerio OX=7955 GN=rpl27 PE=2 SV=3	36	70	4	4	15.8	1.01211e+06		992824	113643	100614	8.99599e+06	8.55772e+06	8.45109e+06
A0A8M1PBV7	nuclear autoantigenic sperm protein OS=Danio rerio OX=7955 GN=nasp PE=3 SV=1	18	159	8	8	68	102588	801533	1.09363e+06	217742	110198	8.91108e+06	1.05562e+07	1.00146e+07
A0A8M2BJ06	nucleosome assembly protein 1-like 1 isoform X2 OS=Danio rerio OX=7955 GN=nap1l1 PE=3 SV=1	18	104	5	4	45.2	2.55759e+08	2.4963e+08	1.45992e+08	3.82244e+08	2.06292e+08	8.83579e+06	8.0781e+06	9.05289e+06
Q8JGS9	40S ribosomal protein S18 OS=Danio rerio OX=7955 GN=rps18 PE=2 SV=1	47	127	8	8	17.7	4.63012e+06	7.77917e+06	933397	125853		8.80944e+06	8.66355e+06	8.71533e+06
Q6PBW7	40S ribosomal protein S19 OS=Danio rerio OX=7955 GN=zgc:73211 PE=2 SV=1	52	133	9	9	15.9	701999	67915.1	731634	66567.1		8.6609e+06	8.11861e+06	8.59923e+06
Q6P0V6	60S ribosomal protein L8 OS=Danio rerio OX=7955 GN=rpl8 PE=2 SV=3	13	39	3	3	28	950545	139677	734200	179045	83741.2	8.65505e+06	8.5725e+06	8.68434e+06
Q6PBI5	40S ribosomal protein S25 OS=Danio rerio OX=7955 GN=rps25 PE=2 SV=1	24	34	3	3	13.9	1.28785e+06	111186	1.0661e+06	131148		8.60304e+06	1.01215e+07	1.01851e+07
Q1MTI4	Triosephosphate isomerase A OS=Danio rerio OX=7955 GN=tpi1a PE=2 SV=1	50	169	10	6	26.8	198038		1.45783e+06	650814	121087	8.43456e+06	8.00515e+06	7.90733e+06
Q6P5M3	40S ribosomal protein S9 OS=Danio rerio OX=7955 GN=zgc:73129 PE=2 SV=1	26	81	6	4	22.5	266732		7.88853e+06	3.9271e+06	2.47443e+06	8.36409e+06	8.21853e+06	8.0622e+06
A3KP44	Zgc:162938 protein OS=Danio rerio OX=7955 GN=fb59c09 PE=2 SV=1	49	149	9	8	29.1	154357		883979	508412	333590	8.29455e+06	7.36155e+06	9.86179e+06
A0A8N1TYA0	Thioredoxin OS=Danio rerio OX=7955 GN=zgc:56493 PE=3 SV=1	48	69	5	5	12	541323	66457.9	1.19434e+06	568838	202947	8.14685e+06	7.46714e+06	8.74008e+06
A0A8M6Z1M4	histone H3-like OS=Danio rerio OX=7955 GN=LOC570405 PE=3 SV=1	28	151	7	7	27	5.45405e+06	4.21534e+06	1.78339e+06	953159		7.93616e+06	8.22853e+06	7.8532e+06
A0A8M9QGP4	fish-egg lectin-like isoform X1 OS=Danio rerio OX=7955 GN=zgc:136254 PE=4 SV=1	33	281	5	2	31.5	2.71377e+08	1.87225e+08	1.728e+09	2.63077e+09	1.23193e+09	7.84878e+06	1.50197e+07	5.36943e+06
Q6P5K3	60S acidic ribosomal protein P0 OS=Danio rerio OX=7955 GN=fb04a12 PE=2 SV=1	27	95	6	3	34.4	1.05628e+06		1.10718e+06	320357	111846	7.84395e+06	7.36236e+06	8.32062e+06
Q6DRN7	60S ribosomal protein L14 OS=Danio rerio OX=7955 GN=zgc:111817 PE=2 SV=1	29	90	4	4	16.2	813386	136557	760229	87087.4		7.81594e+06	7.74937e+06	7.73433e+06
Q6PHI8	Transketolase OS=Danio rerio OX=7955 GN=TKT PE=2 SV=1	30	197	13	13	67.8	391582	205946	527703	84222.2	118327	7.80234e+06	7.33613e+06	7.51718e+06
A0A8M1PFF6	60S ribosomal protein L7 OS=Danio rerio OX=7955 GN=rpl7 PE=3 SV=1	33	153	8	8	28.4	823291	88422.1	432580	109643	49249.9	7.78137e+06	7.38342e+06	7.73545e+06
A0A8M9PNJ0	Stathmin OS=Danio rerio OX=7955 GN=stmn1a PE=3 SV=1	32	67	4	4	17	421427	309338	1.96194e+06	109275	238361	7.71908e+06	8.77441e+06	9.65281e+06
A0A8M1P931	10 kDa heat shock protein, mitochondrial isoform 2 OS=Danio rerio OX=7955 GN=hspe1 PE=3 SV=1	45	48	4	4	10.9	182106		785737			7.61948e+06	7.80109e+06	8.19662e+06
A0A8M1N3F4	Stress-induced-phosphoprotein 1 OS=Danio rerio OX=7955 GN=stip1 PE=4 SV=1	13	50	6	6	61.6	455053		593693	134557	197580	7.56337e+06	7.44973e+06	9.763e+06
A0A8M9PJC8	60S ribosomal protein L28 OS=Danio rerio OX=7955 GN=rpl28 PE=3 SV=1	32	68	4	4	15.6	301888	116835	216272	102287		7.5129e+06	7.35933e+06	7.60166e+06
Q6PFJ6	Glutathione transferase OS=Danio rerio OX=7955 GN=gstm PE=2 SV=1	54	187	13	13	26	131654	65816.4	1.53806e+06	162778		7.49837e+06	7.96623e+06	7.82725e+06
Q1LWH1	40S ribosomal protein S16 OS=Danio rerio OX=7955 GN=im:6906552 PE=2 SV=1	53	126	7	7	16.3	1.15093e+06		1.63538e+06	1.78025e+06	1.94741e+06	7.47308e+06	7.03296e+06	7.14628e+06
A0A8M3ATU4	uncharacterized protein si:dkey-152b24.6 OS=Danio rerio OX=7955 GN=si:dkey-152b24.6 PE=4 SV=1	48	446	13	12	32.6	6.22488e+07	2.61102e+07	5.34998e+08	3.46914e+08	2.38957e+08	7.36947e+06	8.49861e+06	9.48458e+06
A0A8M1PEJ6	Protein disulfide-isomerase A4 OS=Danio rerio OX=7955 GN=pdia4 PE=3 SV=1	33	282	17	17	72.4	160740		966554	123944	4.37706e+06	7.27519e+06	5.62044e+06	7.03145e+06
Q642H9	40S ribosomal protein S4, X isoform OS=Danio rerio OX=7955 GN=rps4x PE=2 SV=3	32	86	8	8	29.7	502890		1.03892e+06			7.22924e+06	7.14781e+06	7.26088e+06
Q4VBV2	40S ribosomal protein S27 OS=Danio rerio OX=7955 GN=wu:fa18f12 PE=2 SV=1	38	43	3	1	9.5			1.36295e+06			7.20503e+06	6.16141e+06	6.70981e+06
Q803F6	40S ribosomal protein SA OS=Danio rerio OX=7955 GN=rpsa PE=2 SV=1	29	72	6	6	34	698088		1.04265e+06	147481		7.18166e+06	7.13352e+06	7.54252e+06
Q6PC69	60S ribosomal protein L10a OS=Danio rerio OX=7955 GN=rpl10a PE=2 SV=1	23	75	5	5	24.6	495850	141530	490814	81467.4	258476	7.13177e+06	7.10169e+06	1.00776e+07
Q6DHL6	40S ribosomal protein S6 OS=Danio rerio OX=7955 GN=wu:fb64g06 PE=2 SV=1	14	44	3	3	28.7	1.11549e+06	104964	464371	136148	161790	7.04882e+06	7.3548e+06	7.49558e+06
Q7T356	14-3-3 protein beta/alpha-B OS=Danio rerio OX=7955 GN=ywhabb PE=2 SV=1	30	109	7	1	27.4	256707	41820.9	1.2105e+06	537004	117418	7.01413e+06	6.60986e+06	6.5221e+06
Q803B0	60 kDa heat shock protein, mitochondrial OS=Danio rerio OX=7955 GN=wu:fb22d10 PE=2 SV=1	27	149	12	12	61.2	229667	5.61763e+06	568400	74767.1		6.98617e+06	8.82601e+06	6.92899e+06
Q90Z10	60S ribosomal protein L13 OS=Danio rerio OX=7955 GN=rpl13 PE=2 SV=3	20	55	5	5	24.4	608523	88757.5	200752	171124	958484	6.98198e+06	6.71277e+06	6.56519e+06
Q803T5	Adenosylhomocysteinase OS=Danio rerio OX=7955 GN=AHCY PE=2 SV=1	23	141	9	9	47.9	2.69101e+07	3.64719e+07	529783			6.96779e+06	6.39781e+06	7.41923e+06
Q7ZW95	60S ribosomal protein L4 OS=Danio rerio OX=7955 GN=fa97a02 PE=2 SV=1	40	166	14	14	42.5	243650		252830			6.81255e+06	6.9541e+06	7.02543e+06
Q8AWD0	Voltage-dependent anion-selective channel protein 2 OS=Danio rerio OX=7955 GN=zgc:55795 PE=1 SV=1	30	104	7	7	30.3	166161	242652	388755		120629	6.66229e+06	5.90229e+06	5.8037e+06
Q7ZU12	Ceruloplasmin OS=Danio rerio OX=7955 GN=wu:fi23f10 PE=2 SV=1	16	158	12	12	124.5			477634	511441		6.6602e+06	3.4068e+06	5.25518e+06
B3DKL0	Bifunctional purine biosynthesis protein ATIC OS=Danio rerio OX=7955 GN=wu:fi76g09 PE=2 SV=1	37	220	16	12	64			943804	137675		6.65432e+06	7.34479e+06	6.59157e+06
Q6P5L3	60S ribosomal protein L19 OS=Danio rerio OX=7955 GN=rpl19 PE=2 SV=1	22	49	4	4	23.4	616519		682635	127715		6.64251e+06	6.66832e+06	6.84528e+06
Q7ZV05	40S ribosomal protein S11 OS=Danio rerio OX=7955 GN=wu:fa91c09 PE=2 SV=1	42	93	7	7	18.4	5.65928e+07	9.42391e+07	499129	376212		6.5735e+06	6.53786e+06	6.31913e+06
Q98SS0	Egg envelope protein ZP2 OS=Danio rerio OX=7955 GN=zp2a PE=2 SV=1	65	927	19	3	47.1	5.66054e+09	8.07014e+09	6.35322e+07	5.71122e+07	4.78414e+07	6.50201e+06	1.1809e+07	3.66786e+06
Q9DDT0	Ferritin OS=Danio rerio OX=7955 GN=fth1 PE=2 SV=1	46	96	5	5	20.7	266282	199479	1.25009e+06	1.30126e+06	223664	6.48457e+06	8.64713e+06	8.10225e+06
A0A8M1P4C6	microfibril-associated glycoprotein 4-like precursor OS=Danio rerio OX=7955 GN=LOC100334800 PE=4 SV=1	76	1233	19	15	28.7	3.65383e+09	1.96019e+09	4.54799e+07	6.17354e+07	4.62463e+07	6.43807e+06	4.80988e+06	4.46887e+06
A0A8M1MZZ4	60S ribosomal protein L21 OS=Danio rerio OX=7955 GN=rpl21 PE=3 SV=1	31	47	4	4	18.5	941861		195282	51511.8		6.39129e+06	6.28352e+06	6.40803e+06
A0A8M1P9C8	S-(hydroxymethyl)glutathione dehydrogenase OS=Danio rerio OX=7955 GN=adh5 PE=3 SV=1	31	98	8	6	40	158719	173740	2.56426e+06	262626	1.38433e+06	6.37452e+06	7.21106e+06	5.77331e+06
A3KH13	Protein S100 OS=Danio rerio OX=7955 GN=S100A1 PE=3 SV=1	43	58	4	4	10.8	2.92555e+06	491567	2.33424e+06	234731	13859.3	6.35742e+06	4.23198e+06	6.70321e+06
Q6TH48	Mitochondrial aldehyde dehydrogenase 2 family OS=Danio rerio OX=7955 GN=aldh2l PE=2 SV=1	26	111	10	10	56.5	1.09705e+06	1.55782e+06	1.99379e+07	299896	316209	6.15537e+06	5.76547e+06	7.11972e+06
A0A8N7V0N1	serine (Or cysteine) proteinase inhibitor, clade A (Alpha-1 antiproteinase, antitrypsin), member 1, like precursor OS=Danio rerio OX=7955 GN=serpina1l PE=3 SV=1	22	143	9	1	48.3	443387		782356	637938	459735	6.04741e+06	6.88719e+06	5.32017e+06
Q6IQB1	Ribosomal protein L5b OS=Danio rerio OX=7955 GN=wu:fj02g05 PE=2 SV=1	13	47	3	3	34	701266	2.5587e+06	672021	966556	190760	5.97535e+06	6.0608e+06	6.17245e+06
Q567N5	60S ribosomal protein L6 OS=Danio rerio OX=7955 GN=wu:fa93h05 PE=2 SV=1	32	125	8	8	30.5	361350		130137	513259	143485	5.89868e+06	6.21751e+06	5.98052e+06
A0A8M1N8E2	inactive all-trans-retinol 13,14-reductase precursor OS=Danio rerio OX=7955 GN=retsatl PE=4 SV=1	45	351	21	1	68			901188			5.89052e+06		1.32641e+07
Q6PBK9	Peroxiredoxin-6 OS=Danio rerio OX=7955 GN=zgc:73360 PE=2 SV=1	39	85	6	6	25	217100		417586	229431		5.8442e+06	4.73061e+06	5.69678e+06
Q5XJ36	Parkinson disease protein 7 homolog OS=Danio rerio OX=7955 GN=park7 PE=2 SV=1	20	29	3	3	19.8			726750	542957	67577	5.66462e+06	6.26309e+06	5.72247e+06
A0A8M1PII2	Medium-chain specific acyl-CoA dehydrogenase, mitochondrial OS=Danio rerio OX=7955 GN=acadm PE=3 SV=1	30	134	10	10	46.3	193843	278386	531983	292092	270461	5.63447e+06	6.72328e+06	5.6262e+06
Q8JHJ1	60S ribosomal protein L35 OS=Danio rerio OX=7955 GN=rpl35 PE=2 SV=3	25	36	3	3	14.4	594385	227020	1.33645e+06	347676	117175	5.62947e+06	5.38238e+06	5.1887e+06
Q9DDE2	Nothepsin OS=Danio rerio OX=7955 GN=LAP PE=2 SV=1	15	93	4	4	46.1	1.01515e+08	1.76637e+08	3.3451e+06	8.43147e+06	669184	5.62336e+06	1.93073e+07	5.23095e+06
A0A8M1P8W6	L-rhamnose-binding lectin-like precursor OS=Danio rerio OX=7955 GN=si:ch1073-75o15.3 PE=4 SV=1	51	644	12	10	24.8	4.38111e+08	8.80122e+07	8.25436e+08	1.85464e+08	6.15252e+08	5.60694e+06	894983	1.95769e+06
Q6Q415	60S ribosomal protein L36 OS=Danio rerio OX=7955 GN=rpl36 PE=3 SV=1	21	33	3	3	12.2	1.18524e+07	555875	148425	160747		5.47434e+06	6.09088e+06	6.19651e+06
Q7ZVG1	3-ketoacyl-CoA thiolase, mitochondrial OS=Danio rerio OX=7955 GN=wu:fb59b11 PE=2 SV=1	25	68	6	6	41.8	85758.7		536384	166369		5.36879e+06	5.93698e+06	5.23997e+06
Q7ZUR9	60S ribosomal protein L13a OS=Danio rerio OX=7955 GN=wu:fa95e06 PE=2 SV=1	18	56	4	4	23.7			186738			5.36759e+06	5.13954e+06	5.15389e+06
Q7ZWJ4	60S ribosomal protein L18a OS=Danio rerio OX=7955 GN=rpl18a PE=2 SV=1	20	57	4	4	20.7	387050		303398	49441.4		5.31202e+06	4.51323e+06	4.81494e+06
A0A8M3B4R7	Delta-1-pyrroline-5-carboxylate synthase OS=Danio rerio OX=7955 GN=aldh18a1 PE=3 SV=1	25	202	16	16	87.9	215228	245661	621367	537704	128247	5.23949e+06	6.59902e+06	6.22851e+06
Q803A1	Annexin OS=Danio rerio OX=7955 GN=anx PE=2 SV=1	31	74	7	7	35	6.7946e+06	93281.4	480985	288439	94335.7	5.18815e+06	4.29406e+06	4.82233e+06
Q5PRB9	Prostaglandin reductase 1 OS=Danio rerio OX=7955 GN=wu:fj35e05 PE=2 SV=1	17	56	5	5	35.8	308166	548693	953740	693931	278896	5.18349e+06	6.02928e+06	5.87921e+06
A0A8M9QP05	elongation factor-1, delta, a isoform X3 OS=Danio rerio OX=7955 GN=eef1da PE=3 SV=1	7	44	3	3	49.8	296754	156325	794045	156314	425930	5.15691e+06	5.30608e+06	5.0345e+06
Q6PC77	ATP synthase subunit d, mitochondrial OS=Danio rerio OX=7955 GN=atp5h PE=2 SV=1	47	57	6	6	18.2	81424.9		925546	177945		5.11989e+06	3.69326e+06	3.62614e+06
A0A8M1PLY8	ran-specific GTPase-activating protein OS=Danio rerio OX=7955 GN=ranbp1 PE=4 SV=1	56	83	8	8	24.6	452348	94155.2	402760	149141	403869	5.11343e+06	5.59943e+06	4.8082e+06
Q6P6Y0	Transaldolase OS=Danio rerio OX=7955 GN=zgc:66054 PE=2 SV=1	21	60	5	5	37.9	644921	601095	471010	516181		5.08314e+06	5.12843e+06	5.61964e+06
Q7SZR2	Carbonic anhydrase OS=Danio rerio OX=7955 GN=zgc:65797 PE=2 SV=1	9	50	3	3	33.3	261519		2.44686e+06	844282	423328	5.05661e+06	3.26429e+06	2.42263e+06
A0A8M1PAV5	Catalase OS=Danio rerio OX=7955 GN=cat PE=3 SV=1	38	189	15	15	59.7	247058		740310	2.53522e+06		5.02762e+06	5.02345e+06	3.49156e+06
A0A8M9Q4R3	uncharacterized protein si:dkey-90l23.1 OS=Danio rerio OX=7955 GN=si:dkey-90l23.1 PE=4 SV=1	52	1185	24	22	54.3	3.24568e+08	9.78745e+07	1.13466e+09	1.03616e+09	8.00028e+08	4.95675e+06	4.16912e+06	1.83775e+06
Q6P0K4	Zgc:77126 OS=Danio rerio OX=7955 GN=nans PE=2 SV=1	27	93	7	7	40.1	169795		155336	559363	164354	4.9194e+06	5.0489e+06	4.25939e+06
Q5BJB9	Prdx3 protein OS=Danio rerio OX=7955 GN=wu:fk49e09 PE=2 SV=1	26	76	5	5	26.8			252440	96894	232863	4.906e+06	3.0136e+06	4.03049e+06
A0A8N7UYZ4	uncharacterized protein LOC569993 OS=Danio rerio OX=7955 GN=zgc:162944 PE=4 SV=1	34	76	6	6	24.1	265065	299848	419242	533152	670400	4.87999e+06	5.36058e+06	4.76786e+06
Q7SYK7	Aspartate aminotransferase, mitochondrial OS=Danio rerio OX=7955 GN=got2a PE=2 SV=1	28	115	9	6	47.6	904757	171001	1.78986e+06	508833	909572	4.80552e+06	4.9859e+06	5.49387e+06
Q9PTP1	Proliferating cell nuclear antigen OS=Danio rerio OX=7955 GN=pcna PE=1 SV=2	21	48	5	5	28.6	105510	90758.2	436771	138272	207132	4.79389e+06	5.12502e+06	5.10946e+06
Q7ZVD6	Ferritin OS=Danio rerio OX=7955 GN=zgc:86792 PE=2 SV=1	27	91	4	4	20.4		105975	878344	744385	228346	4.69782e+06	3.50556e+06	5.73205e+06
A0A8M1NUL3	novel rhamnose binding lectin precursor OS=Danio rerio OX=7955 GN=si:dkeyp-98a7.8 PE=4 SV=1	61	555	9	1	14.8	5.16428e+08	5.79771e+08	1.78032e+09	1.31374e+09	1.75246e+09	4.64453e+06	8.25195e+06	4.15171e+06
Q6DRD1	ATP synthase subunit O, mitochondrial OS=Danio rerio OX=7955 GN=atp5o PE=2 SV=1	42	100	7	7	22.5			361389			4.60154e+06	4.04175e+06	5.26598e+06
Q24JV7	40S ribosomal protein S27 OS=Danio rerio OX=7955 GN=rps27l PE=2 SV=1	38	35	3	1	9.5	509303	373709	485386			4.56534e+06	4.50064e+06	4.5389e+06
A8KBB1	Pentaxin OS=Danio rerio OX=7955 GN=si:ch211-234p6.12 PE=2 SV=1	28	133	7	4	25	564938		198706	809617	256959	4.51811e+06	1.42345e+06	1.77479e+06
A0A8M1NFC4	oogenesis-related OS=Danio rerio OX=7955 GN=org PE=4 SV=1	14	54	3	3	24	154907		354796	49547.2	45897.7	4.50244e+06	3.5415e+06	4.11723e+06
Q6Q418	60S ribosomal protein L3 OS=Danio rerio OX=7955 GN=zgc:110350 PE=2 SV=1	13	60	4	2	46.2	230674		360606	71338	127248	4.49255e+06	4.28072e+06	4.39275e+06
Q6NWC1	Voltage-dependent anion-selective channel protein 1 OS=Danio rerio OX=7955 GN=fa13f11 PE=2 SV=1	26	70	6	6	30.6	161396	163558	522050	1.15539e+06	274811	4.4836e+06	4.1981e+06	4.47998e+06
A0A8M2BHI9	Zona pellucida sperm-binding protein 3 OS=Danio rerio OX=7955 GN=LOC100148225 PE=3 SV=1	43	380	14	4	46.7	2.1782e+09	2.92266e+09	394403	400779	181613	4.44865e+06	6.09058e+06	4.2836e+06
A0A8M1PEA1	Phosphoglycerate mutase OS=Danio rerio OX=7955 GN=pgam1b PE=3 SV=1	33	46	6	3	28.8	104990	58681.3	498729			4.33328e+06	4.46901e+06	3.22795e+06
Q8JIX8	ZPA domain containing protein OS=Danio rerio OX=7955 GN=zgc:136486 PE=2 SV=1	39	330	16	1	62.7	1.66901e+08	2.8231e+08				4.28116e+06	3.69365e+06	4.07272e+06
Q24JV1	60S ribosomal protein L32 OS=Danio rerio OX=7955 GN=zgc:136952 PE=2 SV=1	21	20	3	3	15.8	617326		254464		94561.3	4.22872e+06	4.29982e+06	4.45148e+06
Q8JHG7	T-complex protein 1 subunit eta OS=Danio rerio OX=7955 GN=chunp6934 PE=2 SV=1	9	23	4	1	59.8	533970	1.39993e+06	1.37518e+06			4.1963e+06	4.18876e+06	4.08638e+06
A0A8M1PG49	Peptidylprolyl isomerase OS=Danio rerio OX=7955 GN=fkbp1aa PE=4 SV=1	40	64	4	4	11.7	192957		797773	764709	351752	4.15331e+06	3.7989e+06	4.47207e+06
Q8UVG7	Fatty acid binding protein 3, muscle and heart OS=Danio rerio OX=7955 GN=fabp11 PE=2 SV=1	34	59	5	5	14.9	498215	117339	1.78993e+06	323150	552334	4.09822e+06	4.30403e+06	4.04168e+06
A0A8M1QV98	histidine-rich glycoprotein OS=Danio rerio OX=7955 GN=fetub PE=4 SV=1	9	20	5	5	56.7	133471		977568	1.66483e+06	234629	4.0546e+06	2.52197e+06	1.78985e+06
Q7ZV96	60S ribosomal protein L10 OS=Danio rerio OX=7955 GN=rpl10 PE=2 SV=1	19	59	4	4	24.6	237054		292950			4.01679e+06	4.05255e+06	4.15298e+06
A0A8M1PHH2	Cytochrome c oxidase subunit 4 OS=Danio rerio OX=7955 GN=cox4i1 PE=3 SV=1	33	59	5	5	19.4	232004	209254	335034			4.01359e+06	4.5948e+06	4.63328e+06
A0A8M2B5V6	Alpha-amylase OS=Danio rerio OX=7955 GN=zgc:66313 PE=3 SV=1	37	193	14	1	57.6	949830	103636	5.97884e+06	6.39243e+06	1.06453e+07	3.99411e+06	2.9183e+06	4.87946e+06
Q6TGV6	Proteasome subunit alpha type OS=Danio rerio OX=7955 GN=zgc:86851 PE=2 SV=1	24	33	4	4	26.4	320667	313281	188269			3.95919e+06	2.79749e+06	3.83561e+06
Q7ZYX4	Chaperonin containing TCP1, subunit 6A (Zeta 1) OS=Danio rerio OX=7955 GN=fa95c01 PE=2 SV=1	15	77	7	7	57.6		92148.4	375617			3.93046e+06	3.6285e+06	3.64808e+06
Q8AW82	Novel protein similar to human proliferation-associated 2G4 protein (PA2G4) OS=Danio rerio OX=7955 GN=pa2g4 PE=2 SV=1	29	98	10	7	43.3	114988	183525	303548	68164.5	53757.5	3.92154e+06	3.10856e+06	3.80773e+06
A0A8M3B0U8	2',3'-cyclic-nucleotide 3'-phosphodiesterase OS=Danio rerio OX=7955 GN=cnp PE=4 SV=1	52	167	13	13	46.5	59371.8	69481.7		503891		3.91906e+06	1.16843e+07	5.51559e+06
Q7ZU99	Transitional endoplasmic reticulum ATPase OS=Danio rerio OX=7955 GN=vcp PE=1 SV=1	27	226	17	17	89.4	1.27143e+06	7.95297e+06	2.11193e+06	1.58398e+07	2.73676e+06	3.84066e+06	5.31365e+06	4.15442e+06
A0A8M1NGG4	nucleoplasmin-2 OS=Danio rerio OX=7955 GN=npm2b PE=3 SV=1	33	47	4	4	20.1	333550	60009.8	616683	135585	57531	3.81388e+06	4.69314e+06	4.63029e+06
A0A8M1PCH6	Calreticulin OS=Danio rerio OX=7955 GN=calr3b PE=3 SV=1	16	46	5	3	48.3	153711		1.70264e+06	301085	708928	3.70136e+06	3.15544e+06	4.03113e+06
A0A8M1PB73	RNA helicase OS=Danio rerio OX=7955 GN=eif4a1a PE=3 SV=1	42	159	15	15	46.2	3.1913e+06	3.02133e+06	201618	198761		3.69123e+06	3.47701e+06	3.34939e+06
Q7ZVL9	Rab GDP dissociation inhibitor OS=Danio rerio OX=7955 GN=fc09e02 PE=2 SV=1	11	69	4	4	50.5			812867	275538	196327	3.58108e+06	3.69787e+06	3.91887e+06
Q8JFV8	Synaptic vesicle membrane protein VAT-1 homolog OS=Danio rerio OX=7955 GN=vat1 PE=2 SV=1	23	56	7	7	53.5	893296	915137	290279	516402	147381	3.48798e+06	3.33014e+06	3.07237e+06
Q7ZUP6	Isocitrate dehydrogenase [NADP] OS=Danio rerio OX=7955 GN=zgc:55485 PE=2 SV=1	37	133	15	10	50.4	1.58158e+06	250468	1.08544e+06	301747	317744	3.48063e+06	1.03374e+06	1.84115e+06
Q568V3	F-box only protein 50 OS=Danio rerio OX=7955 GN=nccrp1 PE=2 SV=2	22	31	4	4	27.2	172002	177976	466723	234219		3.41563e+06	3.615e+06	3.70355e+06
Q7ZVB2	4-trimethylaminobutyraldehyde dehydrogenase A OS=Danio rerio OX=7955 GN=aldh9a1a PE=2 SV=1	21	78	8	6	55.2	519409	660864	5.38277e+06	9.65465e+06	6.34964e+06	3.40893e+06	8.26179e+06	4.73938e+06
Q7SYE1	Zgc:63524 OS=Danio rerio OX=7955 GN=zgc:63524 PE=2 SV=1	14	66	6	6	67.8	383667	287566	258899			3.40839e+06	2.62184e+06	3.08182e+06
Q6P6E0	ATP synthase subunit OS=Danio rerio OX=7955 GN=zgc:77946 PE=2 SV=1	31	34	3	3	11.3	140714		263521	514086	173111	3.38686e+06	3.12352e+06	3.60421e+06
Q6PHD8	Proliferation-associated 2G4, b OS=Danio rerio OX=7955 GN=fb37h04 PE=2 SV=1	21	45	7	4	43.4						3.36017e+06	2.49762e+06	2.99018e+06
A0A8N7UZX2	Adenylyl cyclase-associated protein OS=Danio rerio OX=7955 GN=cap1 PE=3 SV=1	24	80	8	8	49.4	164854	337320	693607	341944	152975	3.35885e+06	3.45106e+06	3.40227e+06
Q804G7	Annexin OS=Danio rerio OX=7955 GN=ANXIV PE=2 SV=1	35	56	9	9	35.6	2.05913e+07	1.11998e+07	2.20567e+08	1.8968e+08	1.96759e+08	3.34767e+06	3.75757e+06	3.57531e+06
A7YYA1	Si:ch73-189n23.1 protein OS=Danio rerio OX=7955 GN=si:ch73-189n23.1 PE=2 SV=1	46	655	9	7	15.6	5.2439e+08	5.03981e+08	2.60869e+09	1.75329e+09	2.89548e+09	3.33807e+06	5.16572e+06	2.27085e+06
A0A8M1PFS2	Calreticulin OS=Danio rerio OX=7955 GN=calr PE=3 SV=1	21	86	6	5	48.6	352249	261793	1.16159e+06	1.31064e+06	468649	3.33787e+06	2.83963e+06	3.36416e+06
Q802Z2	Glucosidase 2 subunit beta OS=Danio rerio OX=7955 GN=zgc:55653 PE=2 SV=1	19	96	6	6	59.5	350233	488431	3.29296e+06	912540	268699	3.32958e+06	3.32527e+06	3.49442e+06
A0A8M2BDV8	Alcohol dehydrogenase (NADP(+)) OS=Danio rerio OX=7955 GN=akr1a1b PE=3 SV=1	20	43	5	5	37			199950	379299		3.29217e+06	3.12005e+06	3.25755e+06
Q6PC90	40S ribosomal protein S12 OS=Danio rerio OX=7955 GN=fa95a02 PE=2 SV=1	39	52	4	4	14.5	372511		162742		219612	3.29112e+06	3.0149e+06	3.35394e+06
Q5XJJ3	ATP synthase subunit b OS=Danio rerio OX=7955 GN=fj08b08 PE=2 SV=1	20	69	5	5	28.2	37148.6	321661	154251	187897	188495	3.26543e+06	3.12839e+06	3.36635e+06
Q5PRD0	14-3-3 protein beta/alpha-A OS=Danio rerio OX=7955 GN=ywhaba PE=2 SV=2	30	106	7	3	27.6	96239.1	363522	1.61686e+06	989502	1.72953e+06	3.26234e+06	3.41175e+06	3.24831e+06
Q6DRC0	Serine--tRNA ligase, cytoplasmic OS=Danio rerio OX=7955 GN=sars1 PE=1 SV=1	12	33	5	5	58.7	1.54958e+06	1.18294e+06	2.02079e+06	1.61047e+06	1.40875e+06	3.24316e+06	6.68648e+06	4.68804e+06
Q6DG67	ATP-citrate synthase OS=Danio rerio OX=7955 GN=cb722 PE=2 SV=1	9	37	7	7	119.6	5.40609e+07	1.68648e+07	1.72543e+07	1.18935e+07	1.32826e+07	3.21636e+06	2.30209e+06	4.63483e+06
A0A8M1N0E4	methylmalonate-semialdehyde dehydrogenase [acylating], mitochondrial OS=Danio rerio OX=7955 GN=aldh6a1 PE=3 SV=1	19	48	8	8	57.1	521582	656936	457928	916057		3.18323e+06	2.71827e+06	2.45163e+06
A0A8M9Q700	Pyrroline-5-carboxylate reductase OS=Danio rerio OX=7955 GN=pycr1b PE=3 SV=1	24	60	6	6	38.5	1.19247e+09	1.24036e+09	125056		99797.8	3.15111e+06	3.55026e+06	3.08007e+06
A0A8M9QCT9	low-density lipoprotein receptor-related protein 1B OS=Danio rerio OX=7955 GN=si:dkey-88l16.3 PE=4 SV=1	8	82	10	10	255.8	268420	107044	400814	402217	173723	3.11241e+06	3.01196e+06	2.30593e+06
A0A8M1N0W4	Prohibitin OS=Danio rerio OX=7955 GN=phb2b PE=3 SV=1	10	15	3	1	33.8	292528					3.11158e+06	3.5604e+06	3.13416e+06
A0A8M3AWW4	pregnancy zone protein-like OS=Danio rerio OX=7955 GN=LOC103909927 PE=3 SV=1	48	2205	52	6	158	8.96941e+07	6.42671e+07	8.16021e+08	8.05919e+08	8.46473e+08	3.10895e+06	1.26822e+06	825464
A0A8M1N6P9	Paraoxonase OS=Danio rerio OX=7955 GN=pon3.1 PE=3 SV=1	16	55	5	4	39.6	2.04632e+06	1.15243e+06	573973	104862	50825	3.09321e+06	4.01743e+06	3.46492e+06
A0A8M1N510	uncharacterized protein LOC550326 precursor OS=Danio rerio OX=7955 GN=zgc:110239 PE=3 SV=1	14	45	6	6	61.4			98369.5			3.06016e+06	2.77851e+06	4.06694e+06
A0A8N7UZ82	uncharacterized protein LOC100126138 precursor OS=Danio rerio OX=7955 GN=si:ch211-12h2.8 PE=4 SV=1	41	414	8	6	19.8	2.16922e+08	1.88053e+08	5.89784e+07	3.86543e+07	2.77455e+07	3.05975e+06	2.27973e+06	2.7635e+06
A0A8M2BI03	Phosphate carrier protein, mitochondrial OS=Danio rerio OX=7955 GN=slc25a3b PE=3 SV=1	11	53	4	4	39.4			131977			3.04221e+06	2.92464e+06	3.28956e+06
A0A8M9PT53	filamin-A isoform X1 OS=Danio rerio OX=7955 GN=flna PE=3 SV=1	9	72	16	15	272.3	967806	1.00341e+06	327806	516402	206345	3.02957e+06	3.00268e+06	2.55967e+06
Q6PEI6	Aconitate hydratase, mitochondrial OS=Danio rerio OX=7955 GN=wu:fc20c11 PE=2 SV=1	21	105	12	12	84.8			407801	123709		3.00974e+06	2.89323e+06	3.61079e+06
A0A8M1N0X1	Proteasome subunit alpha type OS=Danio rerio OX=7955 GN=psma6b PE=3 SV=1	21	64	4	4	27.4		7.13896e+06	89593.6	266387		2.99298e+06	3.19712e+06	3.17524e+06
A0A8M1P9V5	microfibril-associated glycoprotein 4-like precursor OS=Danio rerio OX=7955 GN=LOC566119 PE=4 SV=1	78	903	20	16	28.9	2.99071e+09	1.90545e+09	1.20488e+07	2.16695e+07	1.13294e+07	2.97502e+06	3.23072e+06	2.4649e+06
A0A8M2BK60	thimet oligopeptidase isoform X1 OS=Danio rerio OX=7955 GN=thop1 PE=3 SV=1	40	402	26	26	80.2	1.77712e+06	474448	3.96108e+07	4.66175e+07	1.95236e+07	2.858e+06	3.02772e+06	3.56054e+06
Q9DGK4	Translationally-controlled tumor protein homolog OS=Danio rerio OX=7955 GN=tpt1 PE=2 SV=1	29	50	5	5	19	537175	101074	292048	246563		2.85345e+06	3.15922e+06	3.00325e+06
Q6PBZ2	40S ribosomal protein S26 OS=Danio rerio OX=7955 GN=zgc:73182 PE=2 SV=1	31	33	3	3	13	465344	124402	157256	126251	226230	2.84552e+06	3.8106e+06	3.09379e+06
Q5XJS8	3-hydroxyacyl-CoA dehydrogenase type-2 OS=Danio rerio OX=7955 GN=hadh2 PE=2 SV=1	29	48	5	5	27				339213		2.81847e+06	3.00192e+06	2.82322e+06
A0A8M9Q2V0	alpha-2-macroglobulin-like protein 1 OS=Danio rerio OX=7955 GN=si:dkey-46g23.2 PE=3 SV=1	54	3584	53	15	147.4	1.11294e+08	1.36314e+08	1.45071e+09	2.55735e+09	2.48012e+09	2.79238e+06	5.33203e+06	2.24011e+06
Q7ZUM0	14-3-3 protein theta OS=Danio rerio OX=7955 GN=ywhaq PE=2 SV=1	20	71	5	2	27.7						2.79196e+06	2.63643e+06	2.44631e+06
Q8JHI7	T-complex protein 1 subunit gamma OS=Danio rerio OX=7955 GN=wu:fj48b06 PE=2 SV=1	17	78	8	8	60.3		208357	323198	165714		2.77879e+06	2.48921e+06	2.75063e+06
A0A8M1PC36	Ribonucleoside-diphosphate reductase OS=Danio rerio OX=7955 GN=rrm1 PE=3 SV=1	11	116	8	8	89.9			1.14127e+06		886704	2.76678e+06	2.33098e+06	2.75216e+06
Q6PBW6	T-complex protein 1 subunit beta OS=Danio rerio OX=7955 GN=wu:fc58a11 PE=2 SV=1	10	27	5	5	57.7	336359		310496		361711	2.76118e+06	2.43032e+06	2.54983e+06
Q7SZR4	Phosphoglycerate mutase OS=Danio rerio OX=7955 GN=pgam1 PE=2 SV=1	29	52	5	2	28.9	366994		121484			2.7547e+06	3.70723e+06	2.13617e+06
Q1LVW4	MGC171851 protein OS=Danio rerio OX=7955 GN=MGC171851 PE=2 SV=1	62	636	9	1	14.8	1.79418e+08	2.27127e+08	6.60433e+08	6.70999e+08	1.29571e+08	2.69798e+06	4.85292e+06	146398
Q8AYB9	Dolichyl-diphosphooligosaccharide--protein glycosyltransferase subunit 1 OS=Danio rerio OX=7955 GN=wu:fa12h07 PE=2 SV=1	28	124	12	12	67.6			148294			2.68361e+06	2.63818e+06	2.95656e+06
Q7ZV07	Dolichyl-diphosphooligosaccharide--protein glycosyltransferase subunit 2 OS=Danio rerio OX=7955 GN=wu:fb74e07 PE=2 SV=1	10	74	5	5	68.9			151507			2.66826e+06	2.81938e+06	3.30413e+06
Q58EM3	Alpha-mannosidase OS=Danio rerio OX=7955 GN=zgc:110815 PE=2 SV=1	30	387	21	21	111.5	172589		2.09821e+07	2.7157e+07	1.7593e+07	2.65708e+06	2.66055e+06	2.87996e+06
Q568E7	Zgc:110339 OS=Danio rerio OX=7955 GN=zgc:86794 PE=2 SV=1	19	31	5	5	26.8	51974.1	351862	180020		141848	2.64643e+06	1.58092e+06	3.54757e+06
A0A8M2BAL1	Histone H2B OS=Danio rerio OX=7955 GN=si:dkey-261m9.6 PE=3 SV=1	28	30	3	3	13.6	2.4044e+06	1.91796e+06	672232	877702	242879	2.6366e+06	2.96831e+06	2.22056e+06
A0A8M9Q6F4	mucin-19 isoform X1 OS=Danio rerio OX=7955 GN=zgc:173837 PE=4 SV=1	78	571	28	28	115.3	3.5832e+08	6.21818e+08	1.50585e+07	2.37518e+07	2.91961e+06	2.63601e+06	5.04881e+06	2.65738e+06
A0A8M1N881	importin subunit beta-1 OS=Danio rerio OX=7955 GN=kpnb1 PE=3 SV=1	13	78	9	9	97.4		95565.7	216483	261928	157022	2.62878e+06	2.70715e+06	2.53461e+06
Q8JHH3	40S ribosomal protein S5 OS=Danio rerio OX=7955 GN=fj57h03 PE=2 SV=1	17	50	3	3	22.9	405817	105053	237628	135169		2.61225e+06	2.74509e+06	2.52218e+06
Q5RKM9	Alpha-1,4 glucan phosphorylase OS=Danio rerio OX=7955 GN=zgc:66314 PE=2 SV=1	15	39	6	4	111.5	1.08677e+06	2.09157e+06	188157	145552		2.60564e+06	2.72656e+06	2.21089e+06
A0A8M1NT19	2-amino-3-ketobutyrate coenzyme A ligase, mitochondrial OS=Danio rerio OX=7955 GN=gcat PE=3 SV=1	19	37	7	7	46.4	282811	415223	1.15378e+06	936977	196029	2.59912e+06	915409	2.34964e+06
Q7ZTH6	Hydroxyacyl-Coenzyme A dehydrogenase/3-ketoacyl-Coenzyme A thiolase/enoyl-Coenzyme A hydratase (Trifunctional protein), beta subunit OS=Danio rerio OX=7955 GN=wu:fb14g10 PE=2 SV=1	22	91	8	8	49.9	194166		1.06846e+06	560506	718101	2.59369e+06	2.21784e+06	2.12502e+06
A0A8M1NE63	alpha-2-macroglobulin-like precursor OS=Danio rerio OX=7955 GN=zgc:165518 PE=3 SV=1	47	1907	50	13	158.1	7.83682e+07	3.31055e+07	3.94039e+08	3.86208e+08	4.66401e+08	2.57206e+06	1.9749e+06	1.86631e+06
Q8QFU2	Glucose-6-phosphate isomerase OS=Danio rerio OX=7955 GN=zgc:86919 PE=2 SV=1	18	71	7	6	62	3.99563e+07	2.44026e+07	672214	1.72613e+07	180276	2.56807e+06	2.82997e+06	3.83092e+06
A0A8M1P861	Malate dehydrogenase OS=Danio rerio OX=7955 GN=mdh1aa PE=3 SV=1	14	29	4	4	38.7	146930	221173	310842	229745	188769	2.55674e+06	4.84833e+06	2.7231e+06
Q7ZU96	T-complex protein 1 subunit theta OS=Danio rerio OX=7955 GN=fa22h09 PE=2 SV=1	27	108	12	12	59.3		256191	406622	268828		2.54733e+06	2.59113e+06	2.53186e+06
A0A8M6Z0C8	L-rhamnose-binding lectin CSL1-like OS=Danio rerio OX=7955 GN=si:ch1073-75o15.4 PE=4 SV=1	61	162	5	5	13.1	1.62043e+08	1.01157e+08	1.85025e+08	2.48891e+08	1.49318e+08	2.52819e+06	1.78355e+06	2.59281e+06
Q7SX99	Fumarate hydratase, mitochondrial OS=Danio rerio OX=7955 GN=fh PE=2 SV=1	21	66	6	6	54.8		92903.9	220469	441679	247171	2.52459e+06	2.20862e+06	1.32991e+06
Q7T1D8	Prohibitin (Fragment) OS=Danio rerio OX=7955 GN=wu:fa18f07 PE=2 SV=1	15	45	3	3	29.7			47261.3	179738		2.51798e+06	2.8155e+06	2.53813e+06
Q6DRF3	Proteasome subunit beta OS=Danio rerio OX=7955 GN=wu:fc51f06 PE=2 SV=1	33	56	5	5	26.1			509112	453893		2.48217e+06	2.7041e+06	1.93192e+06
Q5XJ12	Stress-70 protein, mitochondrial OS=Danio rerio OX=7955 GN=crs PE=2 SV=1	28	152	15	14	73.9	5.0787e+06				436003	2.47597e+06	2.86753e+06	2.56195e+06
Q5BJ17	Elongation factor Tu OS=Danio rerio OX=7955 GN=zgc:110766 PE=2 SV=1	32	112	11	10	49.2	455419	451558	2.1811e+06	388750	57508.7	2.44967e+06	1.74922e+06	2.40161e+06
A0A8M9PTZ5	mucin-5AC isoform X1 OS=Danio rerio OX=7955 GN=LOC100332822 PE=4 SV=1	28	142	12	4	83	7.74466e+07	2.25373e+08	1.22568e+09	1.09597e+09	1.1023e+09	2.44766e+06	3.08846e+06	1.77965e+06
Q6NX98	Suppression of tumorigenicity 13 (Colon carcinoma) (Hsp70 interacting protein) OS=Danio rerio OX=7955 GN=zgc:73267 PE=2 SV=1	16	27	5	5	39.8	2.94976e+06	2.75062e+06	3.84762e+06	2.08525e+06	1.39886e+06	2.44396e+06	2.49143e+06	2.53322e+06
A0A8M1P839	cystatin-A OS=Danio rerio OX=7955 GN=cst14a.1 PE=3 SV=1	38	21	3	3	11.2		70746.2	383466	159472	96087	2.43994e+06	3.30058e+06	2.72358e+06
Q7SXN1	Serine hydroxymethyltransferase OS=Danio rerio OX=7955 GN=zgc:77524 PE=2 SV=1	23	90	9	9	53.4	298740	185513	390658	768657	181414	2.40878e+06	3.44437e+06	3.19781e+06
A0A8M2B4D9	tyrosine 3-monooxygenase/tryptophan 5-monooxygenase activation protein, beta polypeptide like isoform X1 OS=Danio rerio OX=7955 GN=ywhabl PE=3 SV=1	20	77	5	2	27.9	921173		468951	116895	210903	2.40334e+06	2.45719e+06	2.46143e+06
Q6IQD0	Proteasome subunit beta OS=Danio rerio OX=7955 GN=si:zc14a17.13 PE=2 SV=1	19	32	4	4	29.5	62538.8	240007	1.23686e+06	177314	711108	2.34857e+06	2.59225e+06	2.49845e+06
Q7ZUN6	Phosphoribosylaminoimidazole carboxylase, phosphoribosylaminoimidazole succinocarboxamide synthetase OS=Danio rerio OX=7955 GN=wu:fa28a05 PE=2 SV=1	18	30	7	7	47	66987.6	354205	216151	45135.3		2.32488e+06	3.02447e+06	2.20148e+06
Q7ZUD6	Reticulon OS=Danio rerio OX=7955 GN=wu:fd60d11 PE=2 SV=1	17	40	4	4	24.5	137639		220490	216493		2.29968e+06	2.39577e+06	2.45912e+06
Q6P9P3	Ubiquitin-like modifier-activating enzyme 1 OS=Danio rerio OX=7955 GN=wu:fb30f01 PE=2 SV=1	12	104	10	10	118.1	490329	413369	273854	348144	80275.7	2.29477e+06	2.20726e+06	2.47799e+06
A0A8M1N146	Proteasome subunit alpha type OS=Danio rerio OX=7955 GN=psma1 PE=3 SV=1	18	34	4	4	29.2	343026		757089	364113	751700	2.25002e+06	2.34627e+06	2.5304e+06
B3DFJ9	Si:ch211-125e6.12 protein OS=Danio rerio OX=7955 GN=si:ch211-125e6.12 PE=2 SV=1	36	87	3	3	17.4	3.90659e+07	1.98747e+07	1.73113e+08	3.10692e+08	1.77391e+08	2.23386e+06	3.04093e+06	1.58227e+06
Q7SXV9	Calumenin-B OS=Danio rerio OX=7955 GN=calub PE=2 SV=1	13	11	4	4	37.3	506942	580474	342606	179346	91000.8	2.20788e+06	1.86549e+06	2.75546e+06
A0A8M1PC95	Superoxide dismutase OS=Danio rerio OX=7955 GN=sod2 PE=3 SV=1	19	48	3	3	25	76627.1	358862	170716	113023	108346	2.19225e+06	2.66227e+06	2.38954e+06
Q9DF44	Carbonyl reductase (NADPH) OS=Danio rerio OX=7955 GN=wu:fa92b03 PE=2 SV=1	41	50	8	8	30	333663					2.1753e+06	3.37299e+06	2.41602e+06
Q6DI01	Importin subunit alpha OS=Danio rerio OX=7955 GN=hm:zeh0389r PE=2 SV=1	9	27	4	4	57.5	169176	150977	390398	307940	237138	2.17177e+06	2.09474e+06	1.09307e+06
A7MC04	Qdprb2 protein OS=Danio rerio OX=7955 GN=qdprb2 PE=2 SV=1	71	860	15	2	27.5	1.64325e+08	6.58213e+07	7.87457e+08	6.51636e+08	8.26486e+08	2.14806e+06	1.65765e+06	495226
Q7ZVJ0	Profilin OS=Danio rerio OX=7955 GN=pfn2l PE=2 SV=1	27	33	4	4	15.1		187720	113009	732193		2.14065e+06	1.75622e+06	1.93677e+06
A0A8M1NZ76	uncharacterized protein LOC569235 precursor OS=Danio rerio OX=7955 GN=si:dkey-241l7.2 PE=4 SV=1	37	409	5	2	17.3	8.2969e+07	9.91414e+07	9.17727e+08	2.60508e+09	1.27119e+09	2.10349e+06	1.62819e+07	2.86867e+06
Q9W792	T-complex protein 1 subunit alpha OS=Danio rerio OX=7955 GN=fa13h08 PE=2 SV=1	10	17	5	5	59.9	189240	432646	187996	49213.9	333726	2.07717e+06	2.0178e+06	1.66773e+06
A0A8M1PET2	protein arginine N-methyltransferase 1 OS=Danio rerio OX=7955 GN=prmt1 PE=4 SV=1	22	53	5	5	40.1	516456	1.77405e+06	529808	504364	1.25301e+06	2.07694e+06	2.04451e+06	1.88966e+06
A0A8M9PX87	uncharacterized protein si:ch73-160p18.3 OS=Danio rerio OX=7955 GN=si:ch73-160p18.3 PE=4 SV=1	48	800	24	24	198.9	4.39465e+08	2.58047e+08	3.09185e+08	3.41416e+08	2.15666e+08	2.07453e+06	2.97415e+06	298696
A0A8M1N2E2	Clathrin heavy chain OS=Danio rerio OX=7955 GN=cltca PE=3 SV=1	8	65	10	3	191.7				147679		2.06168e+06	2.07116e+06	2.18433e+06
A0A8M3AKY0	insulin-like growth factor 2 mRNA-binding protein 3 isoform X1 OS=Danio rerio OX=7955 GN=igf2bp3 PE=3 SV=1	14	36	7	7	65.9			176856	51133		2.04722e+06	2.16407e+06	2.29069e+06
Q568N9	Inorganic diphosphatase OS=Danio rerio OX=7955 GN=zgc:110186 PE=2 SV=1	32	59	6	6	32.6	204159	554429	251995			2.01226e+06	2.39251e+06	2.53082e+06
O57332	Proteasome subunit beta OS=Danio rerio OX=7955 GN=Y PE=2 SV=1	18	48	3	3	24.1			153203	146532		2.00623e+06	2.42564e+06	2.2877e+06
Q803D8	Importin subunit alpha OS=Danio rerio OX=7955 GN=zgc:55877 PE=2 SV=1	12	37	5	5	57.3			446172	723662	102506	1.97786e+06	2.17858e+06	2.30904e+06
A0A8N7UUZ0	RNA helicase OS=Danio rerio OX=7955 GN=ddx6 PE=3 SV=1	21	65	7	7	53.9	159252		184027		209771	1.95643e+06	2.29504e+06	2.62742e+06
A0A8M1PIW1	Lactoylglutathione lyase OS=Danio rerio OX=7955 GN=glo1 PE=3 SV=1	21	33	4	4	20.3			492063		287657	1.94814e+06	2.40801e+06	2.27362e+06
A0A8M6YWA6	rhamnose binding lectin-like precursor isoform X1 OS=Danio rerio OX=7955 GN=si:dkeyp-46h3.2 PE=4 SV=1	68	518	16	8	51.8	1.53891e+07	1.41508e+07	3.96024e+08	5.33215e+08	2.07527e+08	1.94477e+06	4.6128e+06	1.3004e+06
A8WFS6	Zgc:171446 protein OS=Danio rerio OX=7955 GN=zgc:171446 PE=2 SV=1	49	2880	51	7	158.3	2.76746e+07	3.5341e+07	4.13821e+08	4.51817e+08	3.04905e+08	1.93528e+06	2.98235e+06	557390
Q6NYS8	Dolichyl-diphosphooligosaccharide--protein glycosyltransferase 48 kDa subunit OS=Danio rerio OX=7955 GN=ddost PE=2 SV=2	10	16	3	3	48.5						1.93516e+06	1.3428e+06	2.12485e+06
Q7ZV77	Proteasome subunit alpha type OS=Danio rerio OX=7955 GN=zgc:56176 PE=2 SV=1	14	16	4	4	29.3	1.28299e+07		331514	155288	97369.2	1.91974e+06	1.8279e+06	1.93291e+06
Q7ZV76	Electron transfer flavoprotein subunit beta OS=Danio rerio OX=7955 GN=zgc:56177 PE=2 SV=1	18	20	4	4	27.5	161427	158677	528054	615404	351194	1.88044e+06	1.1063e+06	1.88763e+06
A0A8M1N8W9	uncharacterized protein LOC678611 OS=Danio rerio OX=7955 GN=krt93 PE=3 SV=1	7	94	5	1	50.9	6.19275e+07	1.68632e+07	2.26622e+07	1.39733e+07	16752921	1.85433e+06	928465
A0A8M6Z8E5	Prohibitin OS=Danio rerio OX=7955 GN=phb2a PE=3 SV=1	29	28	7	5	33.3	132183	188399		352094	101121	1.81446e+06	3.50136e+06	3.14539e+06
A0A8M3AI40	neutral alpha-glucosidase AB OS=Danio rerio OX=7955 GN=ganab PE=3 SV=1	11	61	8	4	106.8			219146	170804	157383	1.80184e+06	1.53256e+06	1.63569e+06
A0A8M1NSV3	Lipase maturation factor OS=Danio rerio OX=7955 GN=lmf2b PE=3 SV=1	5	36	3	3	80.3			261666	694890		1.76799e+06	1.6189e+06	2.15621e+06
A0A8M2B9N7	Protein disulfide-isomerase OS=Danio rerio OX=7955 GN=txndc5 PE=3 SV=1	18	46	5	5	46.1		716341	81509			1.76459e+06	1.37961e+06	1.7178e+06
Q90XG0	Triosephosphate isomerase B OS=Danio rerio OX=7955 GN=tpi1b PE=2 SV=1	30	108	6	2	26.8			149802			1.76217e+06	2.88922e+06	1.98906e+06
Q7SXW7	Phosphoglucomutase-1 OS=Danio rerio OX=7955 GN=zgc:63718 PE=2 SV=1	16	25	7	7	61.1	741863	375341	162913			1.75349e+06	1.86603e+06	2.00391e+06
Q6AZA0	Acetyl-CoA acetyltransferase, mitochondrial OS=Danio rerio OX=7955 GN=acat1 PE=2 SV=1	19	37	6	6	44.3	577039	236171	990456	422031	2.16523e+06	1.75038e+06	532983	1.63891e+06
Q6PHK7	26S proteasome non-ATPase regulatory subunit 2 OS=Danio rerio OX=7955 GN=zgc:65921 PE=2 SV=1	14	74	8	8	99.4		178998	235021	3.06471e+06		1.73569e+06	1.57803e+06	1.49854e+06
A0A8M1P526	ATP synthase subunit gamma OS=Danio rerio OX=7955 GN=atp5f1c PE=3 SV=1	12	18	3	3	32.2			69056.6			1.71298e+06	1.54537e+06	1.70455e+06
Q498Q0	Inter-alpha (Globulin) inhibitor H3 OS=Danio rerio OX=7955 GN=zgc:56244 PE=2 SV=1	3	7	3	3	100	133990	317020	635871		467696	1.69781e+06	983897	2.0737e+06
Q7ZWF5	Aspartate aminotransferase OS=Danio rerio OX=7955 GN=zgc:56425 PE=2 SV=1	25	72	8	5	47.4			232940			1.68923e+06	2.10189e+06	2.11737e+06
A3KMH5	Enoyl-CoA hydratase OS=Danio rerio OX=7955 GN=im:7144234 PE=2 SV=1	11	62	6	6	82.8	247589	123921	214428			1.67461e+06	2.06536e+06	2.04652e+06
Q7ZUW2	Hypoxia up-regulated protein 1 OS=Danio rerio OX=7955 GN=hyou1 PE=2 SV=1	18	81	11	11	110.3	1.6056e+06	2.8106e+06	1.60079e+06	3.75841e+07	974242	1.66326e+06	985437	1.99216e+06
Q3MU74	Complement component C3-1 OS=Danio rerio OX=7955 GN=c3b PE=2 SV=1	4	45	6	4	184.6			130858	113521		1.64359e+06	549811	1.10794e+06
A0A8M2B693	Adenylate kinase 2, mitochondrial OS=Danio rerio OX=7955 GN=ak2 PE=3 SV=1	20	30	4	4	25.8			3.68641e+06			1.63947e+06	1.72909e+06	1.42753e+06
A8WG67	L-rhamnose-binding lectin ELEL-1 OS=Danio rerio OX=7955 GN=si:ch211-226h8.11 PE=2 SV=1	47	351	6	3	17.1	1.59011e+08	1.77315e+08	1.55581e+08	7.20717e+07	4.85454e+07	1.59921e+06	3.15134e+06	288710
Q6IQS6	SUMO-activating enzyme subunit 1 OS=Danio rerio OX=7955 GN=sae1 PE=2 SV=1	15	12	4	4	39.1	241345		159971	152319	71587.5	1.59196e+06	1.71441e+06	1.62971e+06
Q6PBH6	Ubiquinol-cytochrome c reductase core protein I OS=Danio rerio OX=7955 GN=zgc:85750 PE=2 SV=1	20	43	7	7	52.1				277267		1.56033e+06	1.78293e+06	1.74232e+06
A0A8M2B460	sorcin isoform X1 OS=Danio rerio OX=7955 GN=sri PE=4 SV=1	22	32	4	4	21.4	789922	441799	399803	300817	192874	1.55849e+06	2.48168e+06	1.94076e+06
A0A8M2B5E6	UDP-glucose 4-epimerase OS=Danio rerio OX=7955 GN=gale PE=3 SV=1	15	26	4	4	38.8	170312	228499	390679	305841	112090	1.54057e+06	1.38936e+06	1.61952e+06
A0A8M1N163	hydroxyacyl-coenzyme A dehydrogenase, mitochondrial OS=Danio rerio OX=7955 GN=hadh PE=3 SV=1	17	17	3	3	33.3	253224		81233.1	169643	100483	1.52764e+06	2.05162e+06	771179
A0A8M1PEN3	T-complex protein 1 subunit delta OS=Danio rerio OX=7955 GN=cct4 PE=3 SV=1	10	32	4	4	56.9	667193	408650	94197.2	185520	76322	1.51958e+06	1.10332e+06	1.69023e+06
A0A8M1PCD1	Thioredoxin-disulfide reductase OS=Danio rerio OX=7955 GN=txnrd1 PE=3 SV=1	16	46	7	7	66.1	1.05749e+06	1.52254e+06	398019	851708	399808	1.51436e+06	1.99323e+06	1.58765e+06
B5DE31	Y-box-binding protein 1 OS=Danio rerio OX=7955 GN=ybx1 PE=1 SV=1	19	34	4	4	35			114529			1.49969e+06	2.39134e+06	1.9221e+06
Q7ZVV5	C-1-tetrahydrofolate synthase, cytoplasmic OS=Danio rerio OX=7955 GN=zgc:55597 PE=2 SV=1	13	62	8	8	100.4	272936		447247	985254	190196	1.48837e+06	676092	1.21107e+06
A0A8M1P3R3	Pyruvate carboxylase OS=Danio rerio OX=7955 GN=pcxa PE=4 SV=1	13	60	11	11	129.8			110494	55274.3		1.47919e+06	1.8119e+06	1.50502e+06
A0A8M9PX36	alpha-2,8-sialyltransferase 8F OS=Danio rerio OX=7955 GN=st8sia7.1 PE=3 SV=1	20	88	6	6	40.7	7.33026e+07	1.21224e+07	1.60647e+07	8.49507e+06	1.85919e+07	1.46681e+06	1.02858e+06	2.36659e+06
A0A8M2BCF4	apoptosis-inducing factor 1, mitochondrial isoform X2 OS=Danio rerio OX=7955 GN=aifm1 PE=3 SV=1	8	29	5	5	80.2	404662	110436	112259	74882		1.45864e+06	1.26333e+06	1.5991e+06
Q7ZUM5	Heat shock 70 kDa protein 4 OS=Danio rerio OX=7955 GN=zgc:55743 PE=2 SV=1	6	21	4	4	94.7	371502	677506	234691		446643	1.44311e+06	1.64543e+06	1.33628e+06
A0A8M1N5K7	Complement component 1 Q subcomponent-binding protein, mitochondrial OS=Danio rerio OX=7955 GN=c1qbp PE=3 SV=1	14	27	3	3	30	226985		828395	162030		1.4396e+06	1.51388e+06	1.88088e+06
Q6NV07	DNA replication licensing factor MCM5 OS=Danio rerio OX=7955 GN=wu:fb34a06 PE=2 SV=1	12	17	6	6	81.7	1.38191e+06	3.57032e+06	141980		143577	1.43951e+06	1.37897e+06	815877
A0A8M1NEM2	Enoyl-CoA hydratase OS=Danio rerio OX=7955 GN=hadhaa PE=3 SV=1	13	43	7	7	81.8	88132.3		111010	310499	486138	1.4382e+06	878268	1.53392e+06
Q803F3	Protein disulfide-isomerase A6 OS=Danio rerio OX=7955 GN=pdi-p5 PE=2 SV=1	9	22	3	3	48	4.29817e+06	1.10479e+06	215642	2.20875e+06	405755	1.4343e+06	1.64908e+06	243600
Q08CQ0	Zgc:152830 OS=Danio rerio OX=7955 GN=cb283 PE=2 SV=1	11	25	4	4	55.5	173289	204199	202702		136027	1.42515e+06	1.24273e+06	1.33276e+06
Q8AW07	26S proteasome non-ATPase regulatory subunit 12 OS=Danio rerio OX=7955 GN=fc34f08 PE=2 SV=1	17	31	6	4	52.8	1.21396e+06	1.35776e+06	868557	162206	1.53944e+06	1.41521e+06	1.49996e+06	1.39899e+06
A0A8M1PI77	tyrosine 3-monooxygenase/tryptophan 5-monooxygenase activation protein, zeta polypeptide OS=Danio rerio OX=7955 GN=ywhaz PE=3 SV=1	22	48	5	3	27.9	212603	163087	272855		320548	1.41482e+06	1.53396e+06	1.41531e+06
Q7ZUS9	Electron transfer flavoprotein subunit alpha OS=Danio rerio OX=7955 GN=ETFA PE=2 SV=1	15	31	4	4	35.1	354186	332165	319220	123517	190783	1.40684e+06	862846	1.56549e+06
A4QP71	Nap1l4a protein OS=Danio rerio OX=7955 GN=nap1l4 PE=2 SV=1	15	49	4	3	40.2	242348		75009.7	312570		1.39003e+06	1.50545e+06	1.35621e+06
A0A8M1N0Z8	Dipeptidyl peptidase 3 OS=Danio rerio OX=7955 GN=dpp3 PE=3 SV=1	7	29	4	4	81.8	228099	509216	626038	1.20915e+06	279483	1.35849e+06	862776	897880
A0A8M2B2G0	Very low-density lipoprotein receptor OS=Danio rerio OX=7955 GN=vldlr PE=4 SV=1	13	12	8	8	95.5	994913	853066	367748	2.51461e+06	540517	1.35588e+06	1.47851e+06	1.05768e+06
A0A8M1NE64	apolipoprotein A-I precursor OS=Danio rerio OX=7955 GN=apoa1b PE=3 SV=1	40	135	11	11	30.1	1.08129e+06	1.12269e+06	1.04035e+07	3.31409e+07	3.25927e+06	1.34855e+06	58725.9	98492.4
Q803R9	Aldehyde dehydrogenase (NAD(+)) OS=Danio rerio OX=7955 GN=wu:fi34d12 PE=2 SV=1	13	34	5	5	55.6	73233.6	67664.4	398487	324524	304258	1.34672e+06	1.03308e+06	1.55698e+06
A0A8M1N246	serine/threonine-protein phosphatase 2A 65 kDa regulatory subunit A beta isoform OS=Danio rerio OX=7955 GN=ppp2r1bb PE=4 SV=1	10	32	4	4	65.1	133607		126096	181051	176750	1.34349e+06	1.11229e+06	1.35994e+06
A0A8M3AV68	NSFL1 cofactor p47 OS=Danio rerio OX=7955 GN=nsfl1c PE=4 SV=1	15	37	4	4	40.6	166533	225442				1.32463e+06	965922	1.15908e+06
Q6P5L8	Hydroxysteroid dehydrogenase-like protein 2 OS=Danio rerio OX=7955 GN=hsdl2 PE=2 SV=1	19	44	5	5	44.4	86629.3	849217	87883.8	768181		1.29598e+06	1.21706e+06	1.15869e+06
Q6DRD2	26S protease regulatory subunit 10B OS=Danio rerio OX=7955 GN=wu:fc85c10 PE=2 SV=1	13	33	4	4	44.2			93600.1			1.28095e+06	1.58191e+06	1.22678e+06
A0A8M1PFS1	26S proteasome non-ATPase regulatory subunit 1 OS=Danio rerio OX=7955 GN=psmd1 PE=3 SV=1	5	12	3	3	107	309727	331981	415225	1.0262e+06	588343	1.27595e+06	1.2869e+06	1.38845e+06
A0A8M1MZK8	MICOS complex subunit MIC60 OS=Danio rerio OX=7955 GN=immt PE=3 SV=1	8	9	4	4	83.1	580192	507114	186829	180598		1.26599e+06	1.36284e+06	1.19962e+06
Q7ZU69	26S proteasome non-ATPase regulatory subunit 13 OS=Danio rerio OX=7955 GN=zgc:56377 PE=2 SV=1	9	8	3	3	43.1	454178	428732	218951	829743	217343	1.26007e+06	1.29333e+06	1.12898e+06
F6P3G4	26S proteasome non-ATPase regulatory subunit 11A OS=Danio rerio OX=7955 GN=psmd11a PE=2 SV=1	15	42	5	5	47.3	8.53731e+06	6.52769e+06	156642		73448.8	1.24573e+06	1.12293e+06	1.26747e+06
A0A8M2BG93	26S protease regulatory subunit 6A isoform X1 OS=Danio rerio OX=7955 GN=psmc3 PE=3 SV=1	18	40	5	5	47.9		349692	281590	404596	221284	1.2307e+06	1.3023e+06	1.188e+06
Q7ZVL6	DNA replication licensing factor MCM7 OS=Danio rerio OX=7955 GN=sr:nyz175 PE=2 SV=1	6	8	3	3	80.9	189731	283688	297120			1.21827e+06	1.12085e+06	989122
A0A8M1NHR8	sorting nexin 1 OS=Danio rerio OX=7955 GN=snx1a PE=3 SV=1	7	5	3	3	74	388260	1.0257e+06	138719	371962	127979	1.21528e+06	1.06564e+06	1.17882e+06
Q6AZB2	Succinyl-CoA:3-ketoacid-coenzyme A transferase OS=Danio rerio OX=7955 GN=wu:fj36f06 PE=2 SV=1	10	16	4	4	57.2		155632	143243	716176	292438	1.21485e+06	1.97514e+06	1.7783e+06
Q7ZVF3	Succinate dehydrogenase [ubiquinone] flavoprotein subunit, mitochondrial OS=Danio rerio OX=7955 GN=sdha PE=2 SV=2	8	18	3	3	72	211861	236540	92067.9	361588	249625	1.20513e+06	1.80583e+06	1.6972e+06
A0A8N7UZV3	Staphylococcal nuclease domain-containing protein OS=Danio rerio OX=7955 GN=snd1 PE=4 SV=1	8	40	7	7	102.5		1.03873e+06	152781	449926	260164	1.16141e+06	1.33527e+06	1.25867e+06
A0A8M1PE13	DNA replication licensing factor MCM2 OS=Danio rerio OX=7955 GN=mcm2 PE=3 SV=1	6	6	4	3	100	363909	363571	280074	369928	101417	1.11102e+06	1.01805e+06	890190
F1QCN0	Glutamine amidotransferase-like class 1 domain-containing protein 3, mitochondrial OS=Danio rerio OX=7955 GN=gatd3 PE=3 SV=1	29	30	5	5	27.8	627753	1.01559e+06	1.0201e+06	707992	1.40405e+06	1.1032e+06	1.61843e+06	1.76304e+06
A0A8M1NIK9	Proteasome subunit beta OS=Danio rerio OX=7955 GN=psmb3 PE=3 SV=1	17	24	3	3	23.1		267429	72475.4		38444.5	1.07073e+06	1.11896e+06	1.11542e+06
A7YY09	Si:ch211-226h8.14 protein OS=Danio rerio OX=7955 GN=zgc:171668 PE=2 SV=1	44	494	7	2	17.7	2.33726e+08	1.62951e+08	2.97621e+08	2.48028e+08	5.86796e+08	1.06651e+06	1.83828e+06	981880
Q6NXB9	Protein disulfide-isomerase OS=Danio rerio OX=7955 GN=erp57l1 PE=2 SV=1	11	22	5	5	54.6	144415	120492	220993	74248.8	56730.5	1.0658e+06	880074	1.38822e+06
A0AUR8	Aspartate--tRNA ligase, cytoplasmic OS=Danio rerio OX=7955 GN=wu:fc17a11 PE=2 SV=1	8	15	3	3	60.5		92971.7	1.02575e+06	227477	1.32175e+06	1.04661e+06	948901	1.43263e+06
A0A8M2B594	Tripeptidyl-peptidase 1 OS=Danio rerio OX=7955 GN=tpp1 PE=4 SV=1	12	36	4	4	61.3					233539	1.00746e+06	2.16844e+06	2.33368e+06
B8JKC1	DNA replication licensing factor MCM3 OS=Danio rerio OX=7955 GN=MCM3m PE=2 SV=1	5	22	3	3	90.8						1.00281e+06	818767	1.04621e+06
A0A8M2B6D5	programmed cell death 6-interacting protein isoform X1 OS=Danio rerio OX=7955 GN=pdcd6ip PE=4 SV=1	5	21	3	3	96.5		175803	463993	350947	545270	980941	953548	622389
Q566U2	NAD(P) dependent steroid dehydrogenase-like OS=Danio rerio OX=7955 GN=zgc:112474 PE=2 SV=1	14	19	4	4	38.4						979066	1.16662e+06	1.24599e+06
Q7SZC2	Exportin-2 OS=Danio rerio OX=7955 GN=cse1l PE=1 SV=2	4	20	3	3	110			133114			977572	1.12245e+06	1.19371e+06
A0A8M9QBU3	14-3-3 protein epsilon isoform X1 OS=Danio rerio OX=7955 GN=ywhae1 PE=3 SV=1	12	46	3	1	27.3						967593	809639	1.08128e+06
A0A8M2BCY6	myosin-9 isoform X2 OS=Danio rerio OX=7955 GN=myh9a PE=3 SV=1	11	129	16	15	226.6			233763			948914	2.76283e+06	2.19733e+06
Q58EJ9	Mitochondrial amidoxime-reducing component 1 OS=Danio rerio OX=7955 GN=mtarc1 PE=2 SV=1	14	26	4	4	36.7	492374	660633	135085			930455	1.31655e+06	1.63525e+06
A0A8M2B5M3	Alanine--tRNA ligase OS=Danio rerio OX=7955 GN=aars PE=3 SV=1	4	22	3	2	106.9	426167	283942	110735	250404	122010	918501	1.6073e+06	1.07086e+06
A0A8M1PB70	Calreticulin OS=Danio rerio OX=7955 GN=calr3a PE=3 SV=1	9	11	3	1	48.5		626587				876794	1.16216e+06	469854
Q6DRK5	Coatomer subunit alpha OS=Danio rerio OX=7955 GN=wu:fb13c12 PE=2 SV=1	5	15	4	4	138					140284	865614	898028	839623
Q503C0	Peptidylprolyl isomerase OS=Danio rerio OX=7955 GN=zgc:110728 PE=2 SV=1	19	26	3	3	24.5	86912.6	189313	209688		118799	853345	1.04686e+06	1.38903e+06
Q7ZWD8	Cfl1 protein OS=Danio rerio OX=7955 GN=CFL1 PE=2 SV=1	23	30	3	3	18.4			216697	615456	568634	832016	2.15249e+06	2.68862e+06
A7E2K6	Si:ch211-250e5.16 protein OS=Danio rerio OX=7955 GN=fi32c03 PE=2 SV=1	54	413	7	2	14.8	2.99763e+08	3.95059e+08	8.7332e+08	8.82643e+08	3.56288e+08	831917	3.08626e+06	86269.6
Q6DBU8	Lipase member H OS=Danio rerio OX=7955 GN=liph PE=2 SV=1	20	58	7	7	51.8	2.31487e+06	508946	7.80855e+06	9.6423e+06	9.17423e+06	825448	332222	91828.3
A0A8M3B0N0	pregnancy zone protein OS=Danio rerio OX=7955 GN=zgc:165453 PE=3 SV=1	49	1280	49	37	158.7	7.39422e+06	1.29194e+07	2.01003e+08	4.95736e+08	3.70697e+08	814913	1.41705e+06	1.07563e+06
A0A8M1N1T1	NADH dehydrogenase [ubiquinone] flavoprotein 1, mitochondrial OS=Danio rerio OX=7955 GN=ndufv1 PE=3 SV=1	8	14	3	3	53.7	288453	134749	173505			809844	853731	1.43846e+06
A0A8M9Q404	dihydropteridine reductase isoform X1 OS=Danio rerio OX=7955 GN=qdprb2 PE=4 SV=1	72	667	15	1	27.4	6.46224e+07	2.63727e+07	1.55604e+08	2.12935e+08	4.99252e+08	803470	715615	277026
A0A8M1NFU4	uncharacterized protein LOC100137125 precursor OS=Danio rerio OX=7955 GN=zgc:175135 PE=4 SV=1	39	264	10	3	46.5	6.81132e+08	9.815e+08	1.14462e+06	806800	113793	752012	474976	462902
Q561T4	Aminopeptidase-like 1 OS=Danio rerio OX=7955 GN=zgc:112459 PE=2 SV=1	16	20	4	4	55.7					101009	750486	753533	725999
Q7SYK9	Alpha-amylase OS=Danio rerio OX=7955 GN=amy2al1 PE=2 SV=1	37	211	14	1	57.7	308268		1.08491e+06	2.5937e+06	4.39332e+06	739375	648720	1.70503e+06
Q6PEI8	Adenine phosphoribosyltransferase OS=Danio rerio OX=7955 GN=zgc:65965 PE=2 SV=1	19	19	3	3	19.4			115465			709631	620438	786019
A8WG75	Pdia5 protein OS=Danio rerio OX=7955 GN=zgc:172235 PE=2 SV=1	9	41	3	3	60.2	1.30313e+06		196663	269579		693606	1.2732e+06	1.41489e+06
A0A8M1N612	NADH dehydrogenase [ubiquinone] iron-sulfur protein 2, mitochondrial OS=Danio rerio OX=7955 GN=ndufs2 PE=3 SV=1	9	7	3	3	52.7						688098	561327	887107
Q6DHK1	NAD(P)H-hydrate epimerase OS=Danio rerio OX=7955 GN=naxe PE=1 SV=1	14	33	3	3	30.9			123957			678568	733237	837487
A0A8M1PC34	Adenylosuccinate lyase OS=Danio rerio OX=7955 GN=adsl PE=3 SV=1	6	7	3	2	54.5		333659			455214	677145	604746	557933
Q9PWC7	Zona pellucida sperm-binding protein 3 OS=Danio rerio OX=7955 GN=zp3.2 PE=2 SV=1	45	336	14	5	47.5	1.46324e+09	1.53633e+09	925679		821767	675890	1.70338e+06	307761
Q5TYP2	Zona pellucida sperm-binding protein 3 OS=Danio rerio OX=7955 GN=wu:fj87h02 PE=2 SV=1	31	217	9	6	47.5	8.25823e+08	1.18107e+09	126101			663182	1.8008e+06	2.61931e+06
Q6NWI0	Tubulin alpha chain OS=Danio rerio OX=7955 GN=fb02d10 PE=2 SV=1	23	149	8	1	50		543209	282664		336853	662964	2.28907e+06	1.51539e+06
A0A8M1N743	Glutathione peroxidase OS=Danio rerio OX=7955 GN=gpx4b PE=3 SV=1	22	6	3	3	21.5			159411	129853	189461	637084	822885	809459
Q6NXD0	Zgc:77118 OS=Danio rerio OX=7955 GN=ppt2a.4 PE=2 SV=1	51	113	10	5	32.4	1.7688e+06	834452	5.2778e+07	2.87661e+07	2.26297e+07	589158	358410	554070
A8WFV0	Si:ch211-226h8.4 protein OS=Danio rerio OX=7955 GN=si:ch211-226h8.4 PE=2 SV=1	49	448	7	1	16.5	1.38663e+08	1.3488e+08	3.14548e+08	2.53905e+08	2.49443e+08	584117	1.35882e+06	234715
A7MBZ6	Zona pellucida sperm-binding protein 3 OS=Danio rerio OX=7955 GN=zpc3 PE=2 SV=1	40	494	11	11	48	2.19982e+08	5.01552e+08	5.12125e+07	7.95515e+07	2.28087e+07	577686	668572	65888.6
Q5RKM2	NADH-ubiquinone oxidoreductase 75 kDa subunit, mitochondrial OS=Danio rerio OX=7955 GN=wu:fb33h05 PE=2 SV=1	10	30	5	5	79.4	95734.3	469828	111929	164730	1.14812e+06	569015	760975	39945.7
A0A8M1N0Q1	Proteasome subunit beta OS=Danio rerio OX=7955 GN=psmb2 PE=3 SV=1	19	14	3	3	22.6			872956	153293	855305	557574	758215	743313
A4IG19	Alpha-1,4 glucan phosphorylase OS=Danio rerio OX=7955 GN=pygb PE=2 SV=1	4	41	3	1	97.4						548146	732173	933311
A0A8N7TDX3	Asparagine--tRNA ligase OS=Danio rerio OX=7955 GN=nars PE=4 SV=1	8	16	4	4	69.2	76431.2	194369	101448	99419.1	72219.1	515409	645786	796410
Q6NYV1	26S proteasome non-ATPase regulatory subunit 3 OS=Danio rerio OX=7955 GN=zgc:65867 PE=2 SV=1	9	22	4	4	57.9					108220	504112	543956	527839
A0A8M1PE53	uncharacterized protein LOC393135 precursor OS=Danio rerio OX=7955 GN=zgc:55621 PE=3 SV=1	14	29	3	3	33.1	2.59038e+06	1.21115e+06	1.02255e+07	5.11898e+06	3.62091e+06	492610	533767	491538
A0A8M9PNK5	L-rhamnose-binding lectin CSL3 OS=Danio rerio OX=7955 GN=LOC100536038 PE=4 SV=1	70	285	10	3	25.4	1.39395e+06	827151	2.03e+07	1.7211e+07	2.46542e+06	483008
A0A8M6Z8I8	L-rhamnose-binding lectin CSL3 OS=Danio rerio OX=7955 GN=si:ch211-145c1.1 PE=4 SV=1	60	319	12	12	24.9	1.75788e+07	2.03273e+07	1.43658e+08	1.63043e+08	1.91708e+08	476429	987183	483676
A0A8M2B744	Fibronectin OS=Danio rerio OX=7955 GN=fn1b PE=4 SV=1	3	7	4	4	265.4	4.14572e+06	2.60975e+06				476396	420462	369304
A0A8N7UVJ3	uncharacterized protein si:dkey-229d11.5 OS=Danio rerio OX=7955 GN=si:dkey-229d11.5 PE=4 SV=1	10	273	6	6	95	3.8873e+08	2.3192e+08	1.21057e+08	1.70971e+08	1.22097e+08	472753	872267	107479
A7MBW8	Zp2l1 protein OS=Danio rerio OX=7955 GN=zpb2b PE=2 SV=1	60	245	15	15	44.8	2.07962e+08	3.23618e+08	166498	698958	253926	471302	559679	525098
A0A8M1N329	uncharacterized protein LOC368669 OS=Danio rerio OX=7955 GN=zp3f.1 PE=4 SV=1	32	109	7	7	24.8	1.33283e+09	1.08305e+09	6.30044e+06	2.53523e+07	9.90867e+06	470851	373446	233656
A0A8M1P7C1	complement component c3a precursor OS=Danio rerio OX=7955 GN=c3a.1 PE=4 SV=1	7	58	10	8	183.1	8.85291e+06	400455	442319	308276	110080	459816	318375	276434
A0A8M9Q922	UDP-glucose:glycoprotein glucosyltransferase 1 isoform X2 OS=Danio rerio OX=7955 GN=uggt1 PE=3 SV=1	3	10	3	3	176.2						452516	397944	384492
Q6NVI6	T-complex protein 1 subunit epsilon OS=Danio rerio OX=7955 GN=unm_tf212 PE=2 SV=1	10	17	4	4	59.4	743438	526829	80453.2	72578.5	95248.4	451720	1.31984e+06	1.33886e+06
A0A8M1NTC2	Sorbitol dehydrogenase OS=Danio rerio OX=7955 GN=sord PE=3 SV=1	13	7	3	3	38.1	125867	405591		91999.8	41328.7	448112	1.32097e+06	1.15991e+06
Q66I87	Glyoxalase domain containing 4 OS=Danio rerio OX=7955 GN=zgc:103490 PE=2 SV=1	15	12	3	3	33		70346.8	44179.4			436619	472033	469658
Q9I9E6	Trifunctional purine biosynthetic protein adenosine-3 OS=Danio rerio OX=7955 GN=wu:fb33g04 PE=2 SV=1	4	13	3	3	107.6			270069			434363	548549	555744
A8KB38	Zgc:171517 protein OS=Danio rerio OX=7955 GN=qdprb.4 PE=2 SV=1	63	527	14	6	27.8	8.7936e+07	1.9623e+07	1.58566e+08	9.04632e+07	3.35749e+08	413877	218673	113597
A0A8M9PI54	mucin-5AC-like OS=Danio rerio OX=7955 GN=LOC110439410 PE=4 SV=1	27	204	10	2	84.3		8.33073e+07	44316.5	218456		404857
A0A8M1NHY3	Sulfhydryl oxidase OS=Danio rerio OX=7955 GN=qsox1 PE=3 SV=1	14	144	8	8	88	205877	213317	5.62475e+06	8.72502e+06	3.97203e+06	394738	403227	411624
A9JRY0	Zgc:175136 protein OS=Danio rerio OX=7955 GN=zgc:175136 PE=2 SV=1	23	52	9	9	64.9	4.45549e+06	1.42606e+07				372399	416605	425821
A0A8M3AIA9	1,4-alpha-glucan branching enzyme OS=Danio rerio OX=7955 GN=gbe1b PE=3 SV=1	7	3	3	3	79.9						364342	788699	668333
A0A8M1MZM2	cytochrome b-c1 complex subunit 2, mitochondrial OS=Danio rerio OX=7955 GN=uqcrc2b PE=3 SV=1	16	29	4	4	48.1						362239	712928	1.02245e+06
A0A8M1P0N7	Serotransferrin OS=Danio rerio OX=7955 GN=tfa PE=3 SV=1	38	103	21	21	73.2	627323	180768	2.57167e+06	9.47199e+06	609287	359957	1.18532e+06	1.02356e+06
A0A8M9Q7L9	uncharacterized protein LOC100538023 OS=Danio rerio OX=7955 GN=LOC100538023 PE=4 SV=1	33	217	10	5	46.6	1.15902e+09	1.62835e+09	869923	1.53001e+06	470672	352521	134374	215622
A0A8M6Z8J3	Metalloendopeptidase OS=Danio rerio OX=7955 GN=LOC797085 PE=4 SV=1	30	59	6	6	32.3	831157	517715	9.40947e+06	6.67187e+06	8.01436e+06	342762	183718	121481
Q6NWC8	Propionyl Coenzyme A carboxylase, beta polypeptide OS=Danio rerio OX=7955 GN=zgc:85813 PE=2 SV=1	9	28	3	3	60.8	131510	574090		228017		334698	460428	386229
A0A8M3AP15	uncharacterized protein LOC767742 OS=Danio rerio OX=7955 GN=f13a1a.1 PE=3 SV=1	59	1365	31	31	80.8	7.67117e+08	6.62119e+08	3.537e+08	5.41544e+08	1.44601e+08	329500	54166.7	61757.7
A0A8M1P7M9	phosphate-regulating neutral endopeptidase isoform 1 OS=Danio rerio OX=7955 GN=phex PE=4 SV=1	63	871	43	43	85.2	1.42942e+07	6.68445e+06	1.12397e+08	1.72402e+08	63793112	326896	439849	335765
A0A8M2BHH5	uncharacterized protein LOC799904 isoform X1 OS=Danio rerio OX=7955 GN=si:ch73-359m17.2 PE=3 SV=1	30	115	5	5	33	213444	189735	1.25549e+07	3.10767e+07	1.23919e+07	321986	214803	351280
A0A8M3B5P1	L-rhamnose-binding lectin CSL2 OS=Danio rerio OX=7955 GN=LOC100331830 PE=4 SV=1	63	499	9	4	14.7	1.74589e+08	1.36725e+08	4.24098e+08	4.27013e+08	8.00631e+08	319135	769349	1.10354e+06
A0A8M3AXY8	uncharacterized protein LOC563864 isoform X1 OS=Danio rerio OX=7955 GN=si:ch73-173h19.3 PE=4 SV=1	12	4	3	3	43.9	3.56827e+06	1.2892e+06	435413		397802	299242	214791	199546
A8WFS5	Zgc:171445 protein OS=Danio rerio OX=7955 GN=si:dkey-46g23.4 PE=2 SV=1	45	2397	46	7	158.8	1.2237e+07	1.93422e+07	1.77345e+08	2.93499e+08	3.05826e+08	296311	745390	188933
A0A8M9PU48	uncharacterized protein si:ch1073-263o8.2 OS=Danio rerio OX=7955 GN=si:ch1073-263o8.2 PE=4 SV=1	5	130	3	3	143.1	3.14172e+08	2.11226e+08	1.13674e+08	1.79334e+08	1.05525e+08	296293	374819	110553
A0A8M9PSY6	Chitinase OS=Danio rerio OX=7955 GN=chia.4 PE=3 SV=1	46	430	18	2	52.7	1.20386e+07	4.11869e+06	1.29167e+08	1.42262e+08	1.17356e+08	260307	77439.8	23932.2
A0A8M3B5E8	L-rhamnose-binding lectin CSL3 OS=Danio rerio OX=7955 GN=LOC564755 PE=4 SV=1	43	377	11	9	24.4	1.5789e+07	1.40182e+07	1.38575e+08	6.60495e+07	6.6485e+07	253301	328828	161706
O12989	Zona pellucida sperm-binding protein 3 OS=Danio rerio OX=7955 GN=wu:fa55e05 PE=2 SV=3	29	187	11	11	58.4	3.29774e+08	5.39162e+08	166463	72102	168621	246721	1.00679e+06	297459
A0A8M1PA92	carboxypeptidase D, b precursor OS=Danio rerio OX=7955 GN=cpdb PE=3 SV=1	5	22	5	5	141.8			606891	2.38185e+06	2.0884e+06	239050	285621	544364
A0A8M9P627	nuclear receptor coactivator 6-like OS=Danio rerio OX=7955 GN=LOC100537597 PE=4 SV=1	21	251	8	5	78.9	5.36247e+08	1.00662e+09	732680	747437	71423.4	238044	55864.5	118062
A0A8M3B2Y9	uncharacterized protein si:ch73-90k17.1 OS=Danio rerio OX=7955 GN=si:ch73-90k17.1 PE=4 SV=1	39	481	14	14	70.1	4.39769e+08	2.86955e+08	5.46018e+06	2.90009e+07	5.15779e+06	233579	337315	357588
Q1RM40	Si:dkeyp-50f7.2 OS=Danio rerio OX=7955 GN=fi27h02 PE=2 SV=1	46	511	25	10	81.2	6.51068e+08	9.74651e+08	347605	189687	212513	217658	633940	219516
A0A8M1NFK4	uncharacterized protein LOC100124621 precursor OS=Danio rerio OX=7955 GN=zgc:171977 PE=4 SV=1	14	134	6	5	85.2	1.1631e+08	1.80603e+08	128811	61241.4		215406	314675	304500
A0A8M2B3J4	Clathrin heavy chain OS=Danio rerio OX=7955 GN=cltcb PE=3 SV=1	7	54	8	1	192.4						201792	185335	216255
A0A8M3ANZ6	sushi, von Willebrand factor type A, EGF and pentraxin domain-containing protein 1 isoform X2 OS=Danio rerio OX=7955 GN=si:ch73-217n20.1 PE=4 SV=1	5	7	3	3	70.2	1.65834e+07	1.82572e+07	88051	119702	158215	189115	114453	135163
A0A8M2B2I6	uncharacterized protein LOC556628 OS=Danio rerio OX=7955 GN=zgc:111868 PE=4 SV=1	32	323	15	15	99.4	5.05878e+08	5.55173e+08	8.22964e+06	9.43042e+06	2.34643e+06	188817	226108	320565
A4QNZ1	Si:ch211-223m11.2 OS=Danio rerio OX=7955 GN=si:ch211-223m11.2 PE=2 SV=1	19	117	15	15	101.3	9.2281e+06	1.41184e+07	153447	357985	362095	173512	148443	69921.7
A0A8N7TC07	uncharacterized protein si:dkey-256h2.1 OS=Danio rerio OX=7955 GN=si:dkey-256h2.1 PE=4 SV=1	44	355	20	20	74.4	713738	613114	5.52268e+07	5.3225e+07	3.74318e+07	171216	270999	292515
A0A8M1P8M5	uncharacterized protein LOC563179 isoform a precursor OS=Danio rerio OX=7955 GN=zp3c PE=4 SV=1	37	212	13	13	50.8	2.00466e+08	1.01803e+08	857645	945950	2.96847e+07	153570	62780.1	75533.3
A0A8M9Q6J4	uncharacterized protein LOC110439861 OS=Danio rerio OX=7955 GN=LOC110439861 PE=4 SV=1	25	66	10	10	63.1	2.0194e+07	2.21583e+07	282201	165642	133793	146695	1.63962e+06
A0A8M9PX72	quinoid dihydropteridine reductase b2 isoform X1 OS=Danio rerio OX=7955 GN=qdprb2 PE=4 SV=1	78	601	15	6	27.4	3.01795e+07	9.32782e+06	4.81357e+07	5.72332e+07	4.33937e+08	133280	123186	207317
A0A8M9PUA2	NXPE family member 3 OS=Danio rerio OX=7955 GN=si:ch211-157j23.2 PE=3 SV=1	60	416	16	7	36.7	1.34372e+06	3.79097e+06	1.80495e+08	2.79395e+08	1.67954e+08	131634	295270	47873.6
Q90487	Hemoglobin subunit alpha OS=Danio rerio OX=7955 GN=hbaa1 PE=2 SV=3	55	91	6	1	15.5		3.06322e+07	702755	1.08849e+07	548264	129939
A0A8M2B7J9	Zona pellucida sperm-binding protein 3 OS=Danio rerio OX=7955 GN=zp3a.1 PE=3 SV=1	20	155	7	1	48.4	3.59168e+08	4.83696e+08			82173.5	125910	444738	446689
A0A8M1RQX6	mucin-5AC-like OS=Danio rerio OX=7955 GN=si:dkey-172k15.19 PE=4 SV=1	33	180	12	7	84	9.37338e+07	1.60807e+08	1.09052e+06	730216	160791	125687	68505.9	56376.2
Q7ZUC2	45 kDa calcium-binding protein OS=Danio rerio OX=7955 GN=sdf4 PE=2 SV=1	15	12	3	3	41.7	627404	868958	2.20273e+06	1.81805e+06	2.23923e+06	125623	70356.2	96251.4
A0A8M1ND27	cystatin C-like precursor OS=Danio rerio OX=7955 GN=zgc:163030 PE=4 SV=1	19	32	3	3	14.5	5.41694e+06	3.14188e+06	8.31362e+06	8.22849e+06	2.43569e+06	120972	51143.4	72791.3
A0A8M6YXS6	keratin 5 isoform X1 OS=Danio rerio OX=7955 GN=krt5 PE=3 SV=1	5	72	4	1	58.2	7.73887e+06	702241	1.7639e+06	2.20198e+06	1.70978e+06	120498	98520.1	252304
B3DH18	Fibulin-1 OS=Danio rerio OX=7955 GN=fbln1d PE=2 SV=1	32	163	16	16	74.2	2.01039e+07	6.10069e+07	4.00093e+06	6.19772e+06	2.54662e+06	110397	120720	99185.9
A0A8M6YYA2	ankyrin repeat domain-containing protein 17-like OS=Danio rerio OX=7955 GN=si:ch211-146l10.8 PE=4 SV=1	26	309	11	11	91.6	3.40179e+08	5.07579e+08	3.90363e+06	2.90783e+06	404784	107545	58130.5	69526.5
A0A8M9PLL0	mucin-17-like isoform X2 OS=Danio rerio OX=7955 GN=LOC108191474 PE=4 SV=1	32	139	18	17	171.2	6.89332e+07	1.14623e+08	2.47118e+07	1.41378e+07	2.40091e+06	103227	146185	50032.2
A0A8M6Z460	uncharacterized protein LOC100332505 isoform X1 OS=Danio rerio OX=7955 GN=LOC100332505 PE=4 SV=1	11	152	6	3	89.3	2.51351e+08	4.91671e+08	2.88907e+06	975671	365451	102765	106414	119067
A0A8M1NYL5	egg envelope glycoprotein-like precursor OS=Danio rerio OX=7955 GN=zpax4 PE=4 SV=1	52	667	31	31	93.5	4.61327e+08	6.67355e+08	462695	263060	1.27983e+06	102641	92392.4	49678.4
Q7SXD2	Zgc:66432 OS=Danio rerio OX=7955 GN=zpc4a-1 PE=2 SV=1	31	138	14	14	68.1	3.2324e+07	2.34043e+07	103560	133298	146122	101848	16239.6	56277.9
A0A8M1NED9	uncharacterized protein LOC561590 precursor OS=Danio rerio OX=7955 GN=zgc:171750 PE=4 SV=1	13	169	8	7	85.3	2.25989e+08	5.82211e+08	3.78719e+06	5.89924e+06	1.59511e+06	96259.9	183871	60331
A0A8M9PTE2	mucin-19-like OS=Danio rerio OX=7955 GN=LOC101885302 PE=4 SV=1	1	33	3	3	337.1	1.48878e+06	197370	3.19424e+06	1.58469e+06	1.59469e+06	95712.4	120221	98340.8
A0A8M1N8C7	zona pellucida glycoprotein 2, tandem duplicate 1 precursor OS=Danio rerio OX=7955 GN=zp2.1 PE=4 SV=1	66	966	19	1	47.1	1.99899e+08	2.42685e+08	428210	3.05372e+06	731992	94379	113474
A0A8M2B9R4	uncharacterized protein LOC751595 isoform X2 OS=Danio rerio OX=7955 GN=zgc:152652 PE=4 SV=1	15	186	6	3	82.8	5.35547e+07	2.40093e+08	137491	92766.4		91064.2	7347.52	68903.8
A0A8M9PAR4	uncharacterized protein LOC100334195 OS=Danio rerio OX=7955 GN=LOC100334195 PE=4 SV=1	31	214	9	3	46.8	3.7579e+07	4.24323e+07	1.18976e+06	493550	315757	86314.3	7817.55	13621.1
Q6ZM17	Si:xx-by187g17.1 OS=Danio rerio OX=7955 GN=si:xx-by187g17.1 PE=2 SV=1	55	85	6	1	15.6	222274	6.19835e+07	1.30284e+06	2.59413e+07		84712.8	83987.3	115618
A0A8M1RF88	uncharacterized protein wu:fi42e03 OS=Danio rerio OX=7955 GN=wu:fi42e03 PE=4 SV=1	18	205	6	6	74.5	3.78608e+08	6.55926e+08	8.52915e+06	5.4331e+06	3.66885e+06	81344.5	98434
A0A8M9PRV3	L-rhamnose-binding lectin CSL3 isoform X1 OS=Danio rerio OX=7955 GN=si:dkeyp-46h3.8 PE=4 SV=1	41	165	6	3	25.6	593140	243669	2.51822e+07	1.91099e+07	7.24038e+06	79389	109556	100842
Q90486	Hemoglobin subunit beta-1 OS=Danio rerio OX=7955 GN=ba1 PE=1 SV=3	73	154	9	4	16.4	8.99832e+06	3.5284e+08	1.88063e+06	3.08821e+07	205410	72108.7	27452.8	35168.9
A0A8M1P7P7	uncharacterized protein LOC406830 precursor OS=Danio rerio OX=7955 GN=zgc:55413 PE=3 SV=1	41	91	8	3	32.6	118766	110278	1.69713e+07	4.24042e+06	6.56915e+06	66875.4	10969.6	101604
A0A8M1P714	zona pellucida glycoprotein 2, tandem duplicate 3 precursor OS=Danio rerio OX=7955 GN=zp2.3 PE=4 SV=1	60	887	17	2	47.2	8.71e+07	9.32881e+07	1.8009e+06	1.18348e+06	2.20539e+06	66657.8	251303	102187
A0A8M9P615	NXPE family member 3-like OS=Danio rerio OX=7955 GN=LOC110438347 PE=4 SV=1	41	38	4	4	19.7	1.05572e+06	1.40436e+06	6.80729e+07	9.71286e+07	4.61885e+07	62788	152531
B3DFP9	Zgc:193613 OS=Danio rerio OX=7955 GN=wu:fb57h11 PE=2 SV=1	28	42	3	3	15.5	3.7161e+06	297490	8.88803e+06	1.78517e+07	633505	61302.4		82042
A0A8M1PUL9	adhesive plaque matrix protein OS=Danio rerio OX=7955 GN=wu:fi34b01 PE=4 SV=1	23	130	10	10	69.1	1.09089e+08	7.47286e+07	114088		141849	58241.6	76060.4	46430.6
A0A8M2B3Z1	uncharacterized protein LOC565426 isoform X1 OS=Danio rerio OX=7955 GN=si:ch211-67f13.7 PE=4 SV=1	7	14	3	3	67.6	3.58205e+06	1.59091e+06	202080	113004	200473	58012.5	116418	49452.1
A8KAX7	Zgc:165539 protein OS=Danio rerio OX=7955 GN=fd19g12 PE=2 SV=1	30	132	7	7	54.2	1.0504e+08	1.30348e+08	1.79044e+07	1.87981e+07	822229	54179.4	78826.2
A0A8M9PWA7	complement component C7 OS=Danio rerio OX=7955 GN=c7b PE=3 SV=1	27	184	18	18	93.8	174185		1.36475e+07		9.28501e+06	52382.5	45308.5	48196.7
A0A8M2BII2	phosphatidylethanolamine-binding protein 4 OS=Danio rerio OX=7955 GN=pebp4 PE=3 SV=1	35	45	6	6	22.2	2.58295e+06	753354	1.77558e+07	7.25932e+06	2.74454e+06	48365.2	50813.1
Q7ZUD5	Galactocerebrosidase OS=Danio rerio OX=7955 GN=zgc:56444 PE=2 SV=1	30	260	15	15	74.4	164192	384536	1.06187e+07	4.50969e+07	2.39905e+07	47866.3	38682.8	53253.4
A0A8M1QHV2	uncharacterized protein LOC393135 isoform X1 OS=Danio rerio OX=7955 GN=zgc:55621 PE=3 SV=1	39	157	8	8	36.3	277389	2.11757e+06	122112	1.53626e+08	4.5293e+07	43971.7	79435.7	24115.6
A8KBI4	LOC100007703 protein OS=Danio rerio OX=7955 GN=LOC100007703 PE=2 SV=1	16	20	7	7	64.1	725756	2.57051e+06	974054	1.12496e+06	189675	40908	119298	21672.7
A0A8M1PIE5	Integral membrane protein 2 OS=Danio rerio OX=7955 GN=itm2bb PE=3 SV=1	16	12	3	3	29.7	2.09701e+06	1.27558e+06			58513.1	40139.1
A0A8M9PQA2	adhesion G protein-coupled receptor L3 OS=Danio rerio OX=7955 GN=LOC100535847 PE=4 SV=1	36	20	3	3	14.9	531200	473763	1.19595e+07	3.16811e+07		38274.6	197782	237338
A0A8M1PE44	ovochymase-1 precursor OS=Danio rerio OX=7955 GN=zgc:55888 PE=4 SV=1	46	281	16	16	61	456252	262435	1.94074e+07	1.21274e+07	1.30408e+07	36908	128329	97257.2
A0A8M6Z637	flocculation protein FLO11-like isoform X1 OS=Danio rerio OX=7955 GN=LOC100537972 PE=4 SV=1	30	330	14	4	97.4	4.3604e+08	4.43062e+08	3.08317e+07	1.06856e+07	2.34209e+06	34728.3
A0A8N7UUR6	coagulation factor XIII A chain-like OS=Danio rerio OX=7955 GN=LOC558353 PE=3 SV=1	13	52	7	7	83.3	5.57806e+06	5.25594e+06	40687.8		56320	30574.8	83935	52204.7
A7MCA0	Zona pellucida sperm-binding protein 3 OS=Danio rerio OX=7955 GN=zgc:173556 PE=2 SV=1	39	366	12	4	47.4	7.66023e+08	8.36389e+08	238407		93685.3	27583.4	18542.2
A0A8M2B7V3	ladderlectin isoform X2 OS=Danio rerio OX=7955 GN=si:dkey-241l7.3 PE=4 SV=1	31	251	4	1	17.4	3.57252e+07	1.5429e+06	1.72638e+07	289114	5.79314e+07	27208.3	17180.4	62274.3
A0A8M9PTA1	Glutathione hydrolase OS=Danio rerio OX=7955 GN=ggt7 PE=3 SV=1	9	23	4	4	71.4		401015	1.58822e+06	1.3363e+06	2.90375e+06	20996.8	1.09171e+06	1.81488e+06
A0A8M2B9G4	uncharacterized protein si:ch211-146l10.7 OS=Danio rerio OX=7955 GN=si:ch211-146l10.7 PE=4 SV=1	19	176	6	6	90.2	1.20779e+08	4.89627e+08	408705	1.08541e+06	39376.7	19112.2		10996.6
A0A8M9QGX9	OTU domain-containing protein 4 isoform X1 OS=Danio rerio OX=7955 GN=wu:fi09b08 PE=4 SV=1	34	275	12	2	71.2		1.97985e+08		1.09704e+07		10974.5	51239.3
