# Supplementary material for: Comparative proteomic analysis of the zebrafish (Danio rerio) perivitelline fluid; identifying putative cortical alveoli-associated proteins
Source: Biol Reprod. 2026 Jan 29;114(4):1312–23. doi: 10.1093/biolre/ioag012 (PMC13079451; doi:10.1093/biolre/ioag012)
Supplement: Supp_2_PVF_vs_Yolk_ioag012 [file supp_2_pvf_vs_yolk_ioag012.xlsx]

## Sheet: PVF vs Yolk
Assession	P value	Mean of PVF	Mean of Yolk	Difference	SE of difference	t ratio	df	q value
A0A8M6YXV1	0.003554	3573333333	12800000	3560533333	213044004	16.71	2.001	0.003672
A7MBZ3	0.034496	3383333333	18600000	3364733333	641676451	5.244	2	0.02189
A7YYA1	0.019815	2420000000	3593333	2416406667	345302838	6.998	2	0.013845
A0A8M9Q2V0	0.026307	2163333333	3453333	2159880000	357414815	6.043	2	0.017371
A0A8M1NYK0	0.001833	2073333333	8453333	2064880000	88781795	23.26	2.002	0.002283
Q7SZ53	0.045221	1943333333	10803333	1932530000	425533658	4.541	2	0.027707
A0A8M9QGP4	0.045502	1863333333	9416667	1853916667	409617001	4.526	2	0.027756
A0A8M1NUL3	0.008808	1613333333	5680000	1607653333	151919219	10.58	2	0.007111
A0A8M9PTZ5	0.001439	1143333333	2500000	1140833333	43335112	26.33	2	0.00191
A0A8M9Q4R3	0.009819	990000000	3656667	986343333	98493031	10.01	2	0.007796
A0A8M3AWW4	0.000205	822666667	1751667	820915000	12038527	68.19	2.013	0.00054
A7MC04	0.004856	755000000	1453000	753547000	52718349	14.29	2	0.004455
A0A8M3B5P1	0.048103	550666667	762000	549904667	125169879	4.393	2	0.028722
A0A8M1NE63	0.003767	415333333	2136667	413196667	25439318	16.24	2	0.00375
A8WFS6	0.012599	390333333	1830333	388503000	44059782	8.818	2.001	0.009531
A0A8M9PEK3	0.034537	351000000	182333	350817667	66942790	5.241	2	0.02189
A0A8M9PX87	0.016623	288666667	1808667	286858000	37496906	7.65	2.002	0.012008
A8WFV0	0.006022	272666667	726333	271940333	21218427	12.82	2.001	0.005189
A8WFS5	0.024302	258666667	451333	258215333	41005694	6.297	2	0.01627
B3DFJ9	0.040642	220333333	2333333	218000000	45349801	4.807	2	0.025191
A0A8M9PUA2	0.027217	209000000	190000	208810000	35171054	5.937	2	0.017728
Q804G7	0.002212	202666667	3563333	199103333	9387502	21.21	2.001	0.002582
A0A8M6Z0C8	0.022407	194333333	2313333	192020000	29243513	6.566	2	0.015268
A0A8M6Z8I8	0.007015	166333333	665000	165668333	13957347	11.87	2.001	0.00581
A0A8N7UVJ3	0.014091	138000000	515333	137484667	16504015	8.33	2.001	0.010494
A0A8M9PU48	0.029025	133000000	293000	132707000	23115795	5.741	2	0.018715
A0A8M9PSY6	0.003107	129333333	179167	129154167	7219135	17.89	2	0.003277
A0A8M9P615	0.041264	70466667	165000	70301667	14741215	4.769	2	0.025495
Q98SS0	0.002423	56133333	7323333	48810000	5143150	9.49	3.017	0.002739
A0A8N7TC07	0.013308	48600000	290333	48309667	5629750	8.581	2	0.009989
A0A8M1P4C6	0.012168	51133333	5240000	45893333	5322037	8.623	2.053	0.009242
Q58EM3	0.0207	21933333	2733333	19200000	2811255	6.83	2.003	0.014256
A0A8M1N8W9	0.020257	17833333	367667	17465667	2573291	6.787	2.029	0.014055
A0A8M1PE44	0.023474	14833333	104133	14729200	2298239	6.409	2.001	0.015882
A0A8M9PX36	0.049916	14413333	1676667	12736667	3048839	4.178	2.066	0.029603
A0A8M9PEU0	0.010127	11013333	74767	10938567	1111240	9.844	2.002	0.00791
Q6DG67	0.011614	14200000	3383333	10816667	1746161	6.195	2.687	0.008856
Q6DBU8	0.004084	8893333	148333	8745000	563163	15.53	2.004	0.004004
A0A8M6Z8J3	0.009876	8030000	139000	7891000	791205	9.973	2.002	0.007809
Q1KHF9	0.031387	2590000	113567	2476433	449887	5.505	2.002	0.020036
Q7ZUC2	0.004211	2110000	135333	1974667	135959	14.52	2.055	0.004107
A0A8M6YXS6	0.004869	1890000	160333	1729667	162309	10.66	2.346	0.004455
A0A8M1P714	0.03711	1783333	181333	1602000	328963	4.87	2.068	0.023227
A0A8M3B5D3	0.014968	259000	95867	163133	24375	6.693	2.296	0.010978
A0A8M1NFK4	0.019129	103667	347667	-244000	53747	4.54	3.063	0.013513
Q6NWC8	0.013845	112000	403333	-291333	35239	8.267	2.023	0.010351
A0A8M9Q922	0.001446	109167	411667	-302500	23032	13.13	2.756	0.00191
A9JRY0	0.001918	110400	441000	-330600	33750	9.795	3.119	0.002363
Q9I9E6	0.026517	162567	513000	-350433	85883	4.08	3.004	0.017396
Q66I87	0.00057	99900	472333	-372433	20590	18.09	2.784	0.000996
A0A8M2B744	0.009524	99400	473667	-374267	40791	9.175	2.13	0.007593
Q6NYV1	0.001322	136000	525333	-389333	28690	13.57	2.756	0.001801
A0A8M3AIA9	0.04954	89033	607000	-517967	129104	4.012	2.171	0.029471
A0A8M1PC34	0.000534	78733	609000	-530267	42317	12.53	3.451	0.000968
A0A8N7TDX3	0.017378	120300	652333	-532033	83877	6.343	2.269	0.012506
Q6PEI8	0.004556	121000	705333	-584333	49438	11.82	2.246	0.004333
A0A8M1N612	0.023857	117667	712000	-594333	95216	6.242	2.029	0.016085
A0A8M1N743	0.005026	146000	756333	-610333	63323	9.638	2.478	0.004534
A4IG19	0.024078	118367	737667	-619300	115326	5.37	2.302	0.016177
Q6DHK1	0.000954	128033	749667	-621633	53894	11.53	3.25	0.001388
Q561T4	8.6e-05	110500	743333	-632833	19867	31.85	2.908	0.000349
A0A8M1PE13	0.00447	306000	1006667	-700667	110454	6.344	3.604	0.004294
Q6DRK5	0.000186	119500	868000	-748500	35082	21.34	3.09	0.000517
A0A8M9QBU3	0.006316	106600	952667	-846067	80280	10.54	2.202	0.005347
B8JKC1	0.006131	91067	956333	-865267	70495	12.27	2.037	0.005236
A0A8M2BG93	7.2e-05	353333	1240000	-886667	49834	17.79	3.89	0.00032
A0A8N7UZV3	0.002969	340333	1253333	-913000	107639	8.482	3.118	0.003188
A0A8M1N1T1	0.045277	113667	1034667	-921000	203109	4.535	2.002	0.027707
A8WG75	0.043022	201000	1132000	-931000	216487	4.3	2.175	0.026496
A0A8M1NEM2	0.024414	341667	1282667	-941000	238615	3.944	3.297	0.016289
Q6NXB9	0.010341	178333	1140667	-962333	147180	6.538	2.667	0.008012
Q503C0	0.024831	131000	1097667	-966667	157244	6.148	2.021	0.01651
Q7ZVL6	0.004617	135667	1109667	-974000	66949	14.55	2.008	0.004342
Q7SZC2	0.001451	119700	1096000	-976300	66986	14.57	2.601	0.00191
Q7ZU69	0.000149	243000	1226667	-983667	61159	16.08	3.691	0.00047
Q7ZUS9	0.039771	294333	1281000	-986667	217964	4.527	2.148	0.024731
A0A8M1NIK9	2e-06	100400	1103333	-1002933	21676	46.27	3.871	3.9e-05
A0A8M2B5M3	0.03105	199700	1211667	-1011967	213580	4.738	2.32	0.01989
A0A8M1NHR8	0.000334	132100	1156667	-1024567	49674	20.63	2.863	0.000746
Q566U2	0.004804	107367	1133000	-1025633	81846	12.53	2.146	0.004441
Q803R9	0.006449	270833	1316667	-1045833	190862	5.48	3.76	0.005411
F6P3G4	0.000434	164333	1213333	-1049000	51428	20.4	2.756	0.000843
Q7ZV76	0.046242	578333	1630000	-1051667	263731	3.988	2.277	0.028118
A0A8M3AV68	0.00904	93367	1148667	-1055300	102576	10.29	2.018	0.007268
A0A8M1N246	0.003138	205667	1270000	-1064333	83810	12.7	2.364	0.003277
A0A8M1PCD1	0.007006	627667	1696667	-1069000	209801	5.095	4	0.00581
Q6P5L8	0.000751	129333	1226667	-1097333	41832	26.23	2.255	0.001202
Q6NV07	0.020946	122667	1232667	-1110000	182179	6.093	2.181	0.014374
A0A8M1MZK8	0.000108	135067	1276667	-1141600	71587	15.95	3.896	0.000384
Q08CQ0	0.000155	172133	1333333	-1161200	82060	14.15	3.956	0.000481
A0A8M1PI77	0.001544	289667	1453333	-1163667	92877	12.53	2.793	0.002009
Q58EJ9	0.02307	142000	1315333	-1173333	190716	6.152	2.081	0.015664
Q7ZUM5	0.002222	298500	1476667	-1178167	154362	7.632	3.671	0.002582
Q498Q0	0.048132	396333	1584667	-1188333	348103	3.414	2.743	0.028722
A0A8M2B5E6	0.000811	286333	1516667	-1230333	117345	10.48	3.586	0.001257
A0A8M1N5K7	0.015816	374933	1610000	-1235067	266940	4.627	3.259	0.011493
Q6DRD2	0.004622	122667	1363333	-1240667	113975	10.89	2.348	0.004342
A0A8M1PEN3	0.01585	196667	1470000	-1273333	164874	7.723	2.022	0.011493
Q7ZVF3	0.008133	282667	1580000	-1297333	197353	6.574	2.878	0.006594
A0A8M2BCF4	0.004456	138000	1440000	-1302000	100472	12.96	2.148	0.004294
A4QP71	0.000797	98167	1420000	-1321833	46787	28.25	2.169	0.001255
A0A8M3AI40	0.00055	240000	1656667	-1416667	87951	16.11	2.971	0.000988
Q6IQS6	4.8e-05	176267	1643333	-1467067	61899	23.7	3.563	0.000247
A0A8M1NSV3	0.005468	382533	1850000	-1467467	258161	5.684	3.811	0.004775
Q7ZTH6	0.002053	844667	2313333	-1468667	205409	7.15	3.985	0.00245
A0A8M1P3R3	0.004774	116000	1600000	-1484000	105709	14.04	2.027	0.004441
A0A8M2B9N7	0.005987	117667	1620000	-1502333	121139	12.4	2.039	0.005182
Q6AZB2	0.021035	115867	1656667	-1540800	231527	6.655	2.03	0.014384
Q6DI01	0.035312	263433	1813333	-1549900	352283	4.4	2.356	0.022174
A0A8M1P526	0.000291	117333	1683333	-1566000	38200	41	2.236	0.000683
Q6PBH6	0.001771	92100	1693333	-1601233	67679	23.66	2.002	0.002239
A0A8M2B460	0.020262	354000	1993333	-1639333	275298	5.955	2.254	0.014055
Q7ZVJ0	0.002205	300300	1946667	-1646367	200307	8.219	3.449	0.002582
Q803D8	0.003764	484000	2156667	-1672667	205986	8.12	3.03	0.00375
Q7ZV77	0.000416	197267	1893333	-1696067	79932	21.22	2.726	0.000824
Q7SX99	0.037875	321667	2026667	-1705000	352635	4.835	2.061	0.023629
Q6NYS8	0.015486	112967	1820000	-1707033	216621	7.88	2.011	0.011314
A0A8M1N146	0.001264	658667	2376667	-1718000	161635	10.63	3.235	0.00176
A0A8M2B594	0.048038	98200	1853333	-1755133	399393	4.395	2.001	0.028722
Q7SXW7	0.00085	110300	1873333	-1763033	74902	23.54	2.305	0.001281
Q6IQD0	0.026685	714000	2480000	-1766000	327300	5.396	2.191	0.017441
B5DE31	0.018557	141000	1940000	-1799000	255520	7.041	2.041	0.013244
A0A8M1PET2	3e-05	201667	2003333	-1801667	84541	21.31	3.984	0.000184
Q9W792	0.004495	107600	1923333	-1815733	128671	14.11	2.052	0.004297
Q5PRD0	0.012755	1483333	3306667	-1823333	238793	7.636	2.197	0.009611
A3KMH5	0.005015	106633	1930000	-1823367	130201	14	2.004	0.004534
Q7ZWF5	0.005129	113800	1970000	-1856200	141126	13.15	2.058	0.004563
A0A8M1PIW1	0.000561	341000	2210000	-1869000	185241	10.09	3.974	0.000996
A0A8M1PC36	0.018656	727433	2616667	-1889233	368627	5.125	2.692	0.013244
Q6DRF3	0.003274	380667	2380000	-1999333	254340	7.861	3.23	0.003401
A0A8M2BAL1	0.002363	648667	2653333	-2004667	288968	6.937	3.956	0.002702
A0A8M3AKY0	3.4e-05	149233	2166667	-2017433	88022	22.92	3.779	0.000198
Q7SXV9	0.011316	259333	2280000	-2020667	269422	7.5	2.317	0.008663
A0A8M1N2E2	0.000201	81900	2103333	-2021433	39366	51.35	2.194	0.00054
Q90XG0	0.025587	106733	2213333	-2106600	345086	6.105	2.007	0.016953
Q568N9	0.001206	199667	2310000	-2110333	175205	12.04	3.013	0.001692
O57332	0.001744	132700	2243333	-2110633	128961	16.37	2.361	0.002234
A0A8N7UUZ0	0.004808	149200	2296667	-2147467	201919	10.64	2.356	0.004441
A0A8M1PFS2	0.00303	1032000	3180000	-2148000	298313	7.2	3.564	0.003235
Q6P9P3	5e-05	167633	2326667	-2159033	99860	21.62	3.698	0.000252
A0A8M1PC95	0.003678	198667	2413333	-2214667	136377	16.24	2.012	0.003719
Q7ZUD6	5e-06	153033	2386667	-2233633	66030	33.83	4	5.5e-05
A0A8M2B4D9	<0.000001	140933	2440000	-2299067	30451	75.5	3.926	9e-06
A0A8M1N0E4	0.00262	446333	2783333	-2337000	336949	6.936	3.846	0.002927
Q5RKM9	0.002924	164667	2516667	-2352000	161823	14.53	2.238	0.003188
Q6PBW6	6.4e-05	213900	2580000	-2366100	122520	19.31	3.784	0.0003
A0A8M1N881	5e-06	253667	2623333	-2369667	67899	34.9	3.88	6.1e-05
Q7ZUN6	0.010091	128600	2513333	-2384733	258398	9.229	2.085	0.00791
A0A8M9QCT9	0.006279	409667	2810000	-2400333	264910	9.061	2.427	0.005339
Q568E7	0.046982	176667	2613333	-2436667	553070	4.406	2.02	0.028389
Q5XJ12	0.000172	199133	2636667	-2437533	177255	13.75	3.961	0.000499
Q7ZU96	<0.000001	110100	2556667	-2446567	22378	109.3	3.778	8e-06
Q8JHI7	4.2e-05	220067	2673333	-2453267	123445	19.87	3.95	0.000229
Q8JHH3	1.4e-05	167867	2626667	-2458800	96257	25.54	3.996	0.0001
Q7ZUM0	0.000609	137400	2626667	-2489267	103490	24.05	2.422	0.001044
A0A8M9PT53	0.000275	371667	2863333	-2491667	197749	12.6	3.874	0.000661
Q7T1D8	0.00045	133400	2626667	-2493267	103341	24.13	2.545	0.000851
Q7SXN1	0.005316	489667	3016667	-2527000	352248	7.174	3.044	0.004686
Q9DF44	0.019328	92533	2656667	-2564133	363690	7.05	2.008	0.013554
A0A8M1P839	0.006105	254333	2820000	-2565667	263715	9.729	2.335	0.005236
A0A8M6Z8E5	0.031054	205000	2833333	-2628333	510429	5.149	2.136	0.01989
Q8AYB9	0.001433	118333	2760000	-2641667	100725	26.23	2.005	0.00191
A0A8M1PCH6	0.007632	932333	3630000	-2697667	473130	5.702	3.387	0.00624
Q7SZR4	0.026527	120333	2866667	-2746333	457094	6.008	2.002	0.017396
Q5XJS8	0.000262	113700	2880000	-2766300	61505	44.98	2.203	0.000646
Q7ZV07	0.004468	117333	2930000	-2812667	190188	14.79	2.008	0.004294
Q9DGK4	2.5e-05	184067	3003333	-2819267	127146	22.17	4	0.000157
Q6PHD8	0.007576	105000	2950000	-2845000	249067	11.42	2	0.006221
Q7SYE1	0.003927	142733	3036667	-2893933	237305	12.19	2.291	0.00387
Q6PEI6	0.001675	249000	3170000	-2921000	245793	11.88	2.833	0.00216
Q8JFV8	7.7e-05	365333	3296667	-2931333	176185	16.64	3.995	0.000329
A0A8M2BI03	0.001021	122100	3083333	-2961233	110585	26.78	2.118	0.001476
A0A8M1N0X1	9e-06	150333	3123333	-2973000	82841	35.89	3.66	7.8e-05
A0A8M2BDV8	5e-06	215567	3223333	-3007767	82025	36.67	3.869	5.5e-05
Q6PBZ2	0.007954	232333	3260000	-3027667	283293	10.69	2.048	0.006476
A0A8N7UZX2	0.002771	358667	3403333	-3044667	176973	17.2	2.088	0.003043
Q5XJJ3	8.7e-05	189667	3256667	-3067000	75201	40.78	2.651	0.000349
Q6P6E0	0.001169	286000	3370000	-3084000	143333	21.52	2.257	0.001663
Q6PC90	0.000354	120867	3216667	-3095800	111183	27.84	2.496	0.000781
A0A8M9Q700	0.001547	119167	3260000	-3140833	149271	21.04	2.158	0.002009
A0A8M1N0W4	0.001997	97467	3266667	-3169200	147358	21.51	2.032	0.002398
A0A8M1N510	0.014251	113133	3303333	-3190200	393139	8.115	2.028	0.010573
A0A8M1N6P9	0.001339	279667	3523333	-3243667	314796	10.3	3.264	0.001812
Q8UVG7	0.018678	895333	4146667	-3251333	483829	6.72	2.108	0.013244
Q568V3	6.4e-05	309767	3576667	-3266900	146587	22.29	3.527	0.0003
Q7ZVL9	0.00058	432333	3733333	-3301000	214860	15.36	3.017	0.001004
A0A8M1PB73	9.8e-05	175667	3506667	-3331000	110429	30.16	2.918	0.000365
Q8AW82	0.002543	220667	3613333	-3392667	269054	12.61	2.492	0.002858
Q6TGV6	0.010402	139533	3540000	-3400467	363907	9.344	2.05	0.008027
Q7ZYX4	1.4e-05	233000	3736667	-3503667	136142	25.74	3.999	0.0001
A0A8M1PG49	0.000257	623000	4140000	-3517000	233567	15.06	3.513	0.000641
Q5BJB9	0.01929	256067	3983333	-3727267	554626	6.72	2.083	0.013554
Q6NWC1	0.003623	629333	4386667	-3757333	317258	11.84	2.376	0.003698
A0A8M1PEA1	0.005856	240200	4010000	-3769800	414824	9.088	2.471	0.005091
Q6PC77	0.005234	386033	4166667	-3780633	547990	6.899	3.166	0.004635
A0A8M1NFC4	0.002135	200567	4053333	-3852767	298331	12.91	2.558	0.002532
Q7ZV96	4e-06	200667	4073333	-3872667	73029	53.03	3.398	5.5e-05
Q8JIX8	0.00128	93367	4013333	-3919967	176715	22.18	2.19	0.00177
Q7SYK7	0.002722	1124000	5096667	-3972667	437314	9.084	3.026	0.003006
Q7ZVD6	0.017991	656667	4646667	-3990000	670151	5.954	2.363	0.012899
Q8JHG7	<0.000001	160000	4160000	-4000000	42517	94.08	3.531	1.1e-05
A0A8M1NGG4	0.000853	327000	4376667	-4049667	326742	12.39	3.176	0.001281
Q24JV1	1e-06	174667	4326667	-4152000	85064	48.81	3.895	3.4e-05
A0A8M1PHH2	0.000658	193333	4410000	-4216667	215532	19.56	2.615	0.001091
A0A8M1PAV5	0.006599	302500	4520000	-4217500	563043	7.491	2.751	0.005513
Q6Q418	0.00013	140333	4386667	-4246333	61659	68.87	2.135	0.000441
Q24JV7	0.000865	237200	4536667	-4299467	141877	30.3	2.083	0.001288
A0A8M1PGX7	0.027922	5580000	9963333	-4383333	829926	5.282	2.19	0.018126
Q6P0K4	0.000325	326667	4743333	-4416667	287872	15.34	3.343	0.000734
Q6DRD1	0.003603	197267	4636667	-4439400	371629	11.95	2.367	0.003698
Q803A1	0.000711	323533	4766667	-4443133	291173	15.26	2.918	0.001148
A0A8M2BHI9	0.014791	387333	4940000	-4552667	580685	7.84	2.05	0.010889
Q7ZWJ4	0.000817	208333	4876667	-4668333	249680	18.7	2.568	0.001257
A0A8N7UYZ4	0.000174	329000	5003333	-4674333	204568	22.85	3.024	0.000499
Q9PTP1	8e-06	298333	5010000	-4711667	140053	33.64	3.787	7.8e-05
Q7ZU12	0.035092	342667	5110000	-4767333	948487	5.026	2.062	0.022108
Q8JHJ1	0.003705	611667	5406667	-4795000	417351	11.49	2.404	0.003727
A0A8M9QP05	0.000626	365000	5166667	-4801667	229270	20.94	2.558	0.001047
A0A8M1PLY8	0.000446	369000	5173333	-4804333	254460	18.88	2.844	0.000851
A3KH13	0.010063	909633	5763333	-4853700	1051421	4.616	3.974	0.00791
A0A8M1PEJ6	0.034631	1737333	6643333	-4906000	1261481	3.889	2.775	0.02189
Q6P6Y0	4.6e-05	289000	5276667	-4987667	209948	23.76	3.571	0.000247
A0A8M1P9C8	0.005055	1455333	6450000	-4994667	773482	6.457	3.407	0.004538
Q5PRB9	0.000167	682667	5696667	-5014000	329947	15.2	3.746	0.000499
Q7ZUR9	3e-06	156667	5220000	-5063333	90359	56.04	3.495	4.4e-05
Q6PBK9	0.001802	246667	5423333	-5176667	372686	13.89	2.55	0.002263
Q7ZVG1	7.7e-05	257500	5516667	-5259167	265186	19.83	3.641	0.000329
Q5XJ36	3.4e-05	482333	5880000	-5397667	262094	20.59	3.986	0.000198
Q1LWH1	1e-05	1816667	7216667	-5400000	165697	32.59	3.754	8.4e-05
Q6IQB1	0.001182	657333	6070000	-5412667	242397	22.33	2.217	0.00167
A0A8N7V0N1	0.003125	518667	6086667	-5568000	481316	11.57	2.496	0.003277
A0A8M1PII2	0.003077	389333	5993333	-5604000	370985	15.11	2.17	0.003267
A0A8M3B4R7	0.002271	278667	6023333	-5744667	429758	13.37	2.476	0.002613
Q6Q415	0.001297	151767	5920000	-5768233	229394	25.15	2.077	0.00178
Q8AWD0	0.000695	236667	6120000	-5883333	289824	20.3	2.546	0.001132
Q567N5	0.000188	144667	6033333	-5888667	97450	60.43	2.109	0.000517
Q7T356	0.0004	649000	6713333	-6064333	334455	18.13	2.955	0.000818
Q7ZV05	2e-05	324733	6476667	-6151933	156609	39.28	3.217	0.000138
Q4VBV2	0.000452	530800	6693333	-6162533	513805	11.99	3.663	0.000851
A0A8M1MZZ4	<0.000001	140833	6360000	-6219167	64363	96.63	3.829	8e-06
Q6P5L3	0.000323	302200	6720000	-6417800	208168	30.83	2.435	0.000734
B3DKL0	6.7e-05	397567	6860000	-6462433	364420	17.73	3.935	0.000305
Q90Z10	9.1e-05	182000	6753333	-6571333	126799	51.82	2.437	0.000356
Q803T5	0.000364	255000	6930000	-6675000	325694	20.49	2.832	0.000794
Q7ZW95	<0.000001	179067	6930000	-6750933	95965	70.35	3.959	9e-06
Q642H9	0.001842	426667	7213333	-6786667	308445	22	2.046	0.002283
Q9DDT0	0.001971	894333	7743333	-6849000	762428	8.983	3.303	0.002388
Q803F6	0.000509	432667	7283333	-6850667	334755	20.46	2.679	0.00094
A0A8M6Z1M4	0.002967	958333	8006667	-7048333	486558	14.49	2.234	0.003188
Q6DHL6	1.3e-05	236333	7300000	-7063667	152515	46.31	3.188	0.0001
Q6PFJ6	0.002376	598100	7766667	-7168567	493126	14.54	2.344	0.002702
Q6PHI8	6e-06	284000	7553333	-7269333	210160	34.59	3.862	6.3e-05
A0A8M9PJC8	<0.000001	178667	7490000	-7311333	93433	78.25	3.941	9e-06
Q803B0	0.004981	278667	7590000	-7311333	638261	11.46	2.235	0.004534
Q1MTI4	0.000817	760000	8116667	-7356667	420578	17.49	2.652	0.001257
Q6P5K3	8.4e-05	449667	7840000	-7390333	431150	17.14	3.883	0.000349
A0A8M1PFF6	2e-06	237000	7633333	-7396333	167054	44.28	3.901	3.9e-05
Q6DRN7	0.000891	337833	7766667	-7428833	238790	31.11	2.053	0.001306
A0A8N1TYA0	0.000147	690000	8120000	-7430000	454716	16.34	3.665	0.00047
A0A8M1P931	3.5e-05	331967	7873333	-7541367	297524	25.35	3.594	0.000198
Q6PC69	0.014709	319333	8110000	-7790667	1003444	7.764	2.068	0.01087
Q6PBW4	0.04778	5023333	12833333	-7810000	1988028	3.929	2.274	0.028722
A0A8M1N3F4	0.00642	348000	8256667	-7908667	774091	10.22	2.234	0.00541
A0A8M9PNJ0	0.000614	792667	8713333	-7920667	808108	9.801	3.991	0.001044
Q7ZVD9	0.010457	405333	8430000	-8024667	1045457	7.676	2.337	0.008038
A3KP44	0.004633	446667	8503333	-8056667	764898	10.53	2.393	0.004342
Q6PBW7	8e-06	351000	8460000	-8109000	263458	30.78	3.902	7.8e-05
Q7ZV82	9.9e-05	407167	8670000	-8262833	338068	24.44	3.185	0.000365
Q6P0V6	0.00038	341967	8636667	-8294700	195548	42.42	2.123	0.000811
Q8JGS9	0.000828	406733	8730000	-8323267	275838	30.17	2.102	0.001263
A0A8M1PGB4	0.00017	388000	8973333	-8585333	197739	43.42	2.371	0.000499
A0A8M1P1N5	0.005356	210000	8816667	-8606667	632470	13.61	2	0.004699
Q6PC53	0.010192	2453333	11166667	-8713333	1045541	8.334	2.223	0.007929
Q6PBY1	0.000283	312833	9176667	-8863833	211143	41.98	2.228	0.000671
Q8JHI0	0.000311	600333	9533333	-8933000	337799	26.44	2.601	0.000719
P79735	0.000672	735000	9686667	-8951667	477845	18.73	2.659	0.001103
O73872	9.4e-05	737000	9866667	-9129667	478087	19.1	3.606	0.000361
Q6PBZ1	0.000133	309167	9473333	-9164167	242545	37.78	2.573	0.000441
Q6PBI5	0.000388	458667	9633333	-9174667	601728	15.25	3.253	0.000813
A0A8M1NE74	0.000207	450000	9676667	-9226667	332357	27.76	2.714	0.00054
A0A8M6YU45	0.000474	1644667	10966667	-9322000	892020	10.45	4	0.000884
Q802D5	0.002708	1144667	10466667	-9322000	617257	15.1	2.234	0.003006
A0A8M1PBV7	0.000269	499667	9836667	-9337000	584929	15.96	3.375	0.000653
Q7ZUP4	1.1e-05	414000	9883333	-9469333	333646	28.38	3.937	8.8e-05
O57521	0.000132	648333	10203333	-9555000	529668	18.04	3.532	0.000441
Q7T3L3	0.000566	950667	10566667	-9616000	693349	13.87	3.21	0.000996
Q7ZVT2	0.00011	952333	10700000	-9747667	619589	15.73	3.913	0.000386
A0A8M6Z2B4	0.007439	2434400	12333333	-9898933	1830538	5.408	3.631	0.006135
A0A8M2BB52	1.3e-05	412667	10360000	-9947333	366388	27.15	3.91	0.0001
A0A8M1NXI0	0.001137	1101667	11363333	-10261667	1020072	10.06	3.441	0.00163
A0A8M1PHD2	0.0004	3136667	14300000	-11163333	598953	18.64	2.916	0.000818
A0A8M1N0L1	0.000771	472667	13033333	-12560667	720365	17.44	2.684	0.001224
Q6TNR5	0.000369	2310000	14933333	-12623333	694222	18.18	2.992	0.000796
A0A8M1P8U9	0.000166	1438000	14300000	-12862000	941483	13.66	4	0.000499
Q7SZD3	0.020632	7436667	20733333	-13296667	2002329	6.641	2.048	0.014256
A0A8M1PNU6	0.00024	759000	15266667	-14507667	706549	20.53	3.024	0.000615
Q7ZUG1	0.009129	514500	15233333	-14718833	1518453	9.693	2.085	0.007309
Q9DDU5	0.000178	2560000	18333333	-15773333	1054346	14.96	3.744	0.000502
Q6NYR4	0.000413	899000	16766667	-15867667	864969	18.34	2.923	0.000824
Q8AY63	0.002231	2886000	19066667	-16180667	2129895	7.597	3.682	0.002582
B0S6C5	0.029025	1064000	18100000	-17036000	3257575	5.23	2.172	0.018715
A0A8M1N6U2	0.000529	1431333	20100000	-18668667	1184140	15.77	3.026	0.000967
Q803Q1	4e-06	1230667	21000000	-19769333	558761	35.38	3.952	5.5e-05
A0A8M1NBR4	0.000875	979333	21466667	-20487333	729142	28.1	2.138	0.001293
Q9PVK4	0.000389	1554000	23700000	-22146000	1113040	19.9	2.839	0.000813
Q6TGS5	0.000248	1151667	23400000	-22248333	654245	34.01	2.445	0.000626
A0A8M1N7Z8	0.00062	1601333	30933333	-29332000	974447	30.1	2.211	0.001045
A0A8M1PK30	0.001762	1534000	31233333	-29699333	2449370	12.13	2.768	0.002239
Q7ZW01	0.000102	2089333	31933333	-29844000	1508060	19.79	3.501	0.000369
Q7ZTI4	0.000429	4393333	35800000	-31406667	2607645	12.04	3.687	0.000841
Q92005	0.000147	3028333	39066667	-36038333	2290181	15.74	3.745	0.00047
Q9IAD3	0.000414	3867000	40866667	-36999667	3336683	11.09	3.929	0.000824
Q6P6E7	0.001976	746667	41200000	-40453333	2164904	18.69	2.163	0.002388
Q5XJ10	0.000208	3205667	46533333	-43327667	2073995	20.89	3.067	0.00054
A0A8M9PJK1	0.046448	1919567	61300000	-59380433	13727836	4.326	2.072	0.028155
A0A8M9QBU7	0.005088	1649800	63600000	-61950200	4909095	12.62	2.107	0.004548
A0A8M1P7D8	0.001963	1954000	154333333	-152379333	7273705	20.95	2.061	0.002388
Q6P3J5	2.3e-05	5202667	400666667	-395464000	6983970	56.62	2.79	0.000156
A3KMS4	0.002969	6336667	556000000	-549663333	31125954	17.66	2.033	0.003188
A0A8M1NAN4	2e-06	11190000	977000000	-965810000	13395812	72.1	3.264	4.3e-05
A0A8M1N9S5	0.003637	14620000	1933333333	-1918713333	118998971	16.12	2.024	0.003698
A0A8M1NG90	0.003793	23446667	2396666667	-2373220000	150378853	15.78	2.024	0.003756
A0A8M1N6R0	<0.000001	31553333	2850000000	-2818446667	22678349	124.3	3.966	5e-06
A0A8M1N9G0	5.3e-05	87033333	7446666667	-7359633333	126827569	58.03	2.518	0.00026
