# Supplementary material for: Comparative proteomic analysis of the zebrafish (Danio rerio) perivitelline fluid; identifying putative cortical alveoli-associated proteins
Source: Biol Reprod. 2026 Jan 29;114(4):1312–23. doi: 10.1093/biolre/ioag012 (PMC13079451; doi:10.1093/biolre/ioag012)
Supplement: Supp_3_Over-represented_PVF_proteins_ioag012 [file supp_3_over-represented_pvf_proteins_ioag012.xlsx]

## Sheet: PVF over-represented proteins
The list of 44 proteins which were over-represented within the perivitelline fluid (PVF), relative to yolk samples.
Uniprot Assession	NCBI Assession	General Descriptor	Mean Abundance in PVF	Mean Abundance in Yolk	Difference	SE of difference	q value
A0A8M6YXV1	XP_017210396.1	Pregnancy zone protein	3573333333	12800000	3560533333	213044004	0.003672		Key:
A7MBZ3	NP_001103190.1	SUEL-like lectin	3383333333	18600000	3364733333	641676451	0.02189		First time identified as a component of the zebrafish PVF
A7YYA1	NP_001103315.1	SUEL-like lectin	2420000000	3593333	2416406667	345302838	0.013845		First time identified as being a maternal contribution to the zebrafish PVF
A0A8M9Q2V0	NP_001188334.2	Alpha-2-macroglobulin-like	2163333333	3453333	2159880000	357414815	0.017371
A0A8M1NYK0	NP_001188334.2	Alpha-2-macroglobulin-like	2073333333	8453333	2064880000	88781795	0.002283
Q7SZ53	NP_001020468.1	Pentaxin	1943333333	10803333	1932530000	425533658	0.027707
A0A8M9QGP4	NP_001035429.1	Fish-egg lectin-like	1863333333	9416667	1853916667	409617001	0.027756
A0A8M1NUL3	NP_001153845.2	SUEL-like lectin	1613333333	5680000	1607653333	151919219	0.007111
A0A8M9PTZ5	XP_021334992.2	Mucin-5AC isoform X1	1143333333	2500000	1140833333	43335112	0.00191
A0A8M9Q4R3	XP_021334458.1	SUEL-like lectin	990000000	3656667	986343333	98493031	0.007796
A0A8M3AWW4	XP_009296557.2	Pregnancy zone protein-like	822666667	1751667	820915000	12038527	0.00054
A7MC04	NP_001103180.1	Qdprb2 protein	755000000	1453000	753547000	52718349	0.004455
A0A8M3B5P1	NP_001352889.1	SUEL-like lectin	550666667	762000	549904667	125169879	0.028722
A0A8M1NE63	NP_001093623.2	Alpha-2-macroglobulin-like	415333333	2136667	413196667	25439318	0.00375
A8WFS6	NP_001108028.1	Alpha-2-macroglobulin-like	390333333	1830333	388503000	44059782	0.009531
A0A8M9PEK3	XP_002666350.2	SUEL-like lectin	351000000	182333	350817667	66942790	0.02189
A0A8M9PX87	XP_021325765.1	Uncharacterised	288666667	1808667	286858000	37496906	0.012008
A8WFV0	NP_001103858.1	SUEL-like lectin	272666667	726333	271940333	21218427	0.005189
A8WFS5	NP_001107101.1	Alpha-2-macroglobulin-like	258666667	451333	258215333	41005694	0.01627
B3DFJ9	NP_001153806.1	C-TYPE lectin	220333333	2333333	218000000	45349801	0.025191
A0A8M9PUA2	XP_021325936.2	NXPE family member 3	209000000	190000	208810000	35171054	0.017728
Q804G7	NP_861429.1	Annexin	202666667	3563333	199103333	9387502	0.002582
A0A8M6Z0C8	XP_002663370.1	SUEL-like lectin	194333333	2313333	192020000	29243513	0.015268
A0A8M6Z8I8	XP_017213244.1	SUEL-like lectin	166333333	665000	165668333	13957347	0.00581
A0A8N7UVJ3	XP_682936.4	Uncharacterised	138000000	515333	137484667	16504015	0.010494
A0A8M9PU48	XP_021324600.1	Uncharacterised	133000000	293000	132707000	23115795	0.018715
A0A8M9PSY6	XP_021325431.1	Chitinase	129333333	179167	129154167	7219135	0.003277
A0A8M9P615	XP_021325937.1	Neurexophilin	70466667	165000	70301667	14741215	0.025495
Q98SS0	NP_571902.1	Zona Pellucida Protein 2	56133333	7323333	48810000	5143150	0.002739
A0A8N7TC07	NP_001373269.1	PNGaseF	48600000	290333	48309667	5629750	0.009989
A0A8M1P4C6	NP_001315009.1	Microfibril-associated glycoprotein 4-like	51133333	5240000	45893333	5322037	0.009242
Q58EM3	NP_001014354.1	Alpha-mannosidase	21933333	2733333	19200000	2811255	0.014256
A0A8M1N8W9	NP_001035449.1	Uncharacterised	17833333	367667	17465667	2573291	0.014055
A0A8M1PE44	NP_956439.2	Ovochymase	14833333	104133	14729200	2298239	0.015882
A0A8M9PX36	NP_001373444.1	Alpha-2,8-sialyltransferase	14413333	1676667	12736667	3048839	0.029603
A0A8M9PEU0	XP_021325378.1	ATP-citrate synthase	11013333	74767	10938567	1111240	0.00791
Q6DG67	NP_001002649.1	SUEL-like lectin	14200000	3383333	10816667	1746161	0.008856
Q6DBU8	NP_001003499.1	Lipase member H	8893333	148333	8745000	563163	0.004004
A0A8M6Z8J3	XP_017213603.1	Zinc-Metalloprotease	8030000	139000	7891000	791205	0.007809
Q1KHF9	NP_001038571.1	Furin	2590000	113567	2476433	449887	0.020036
Q7ZUC2	NP_998252.1	45 kDa calcium-binding protein	2110000	135333	1974667	135959	0.004107
A0A8M6YXS6	XP_017209104.1	keratin 5 isoform X1	1890000	160333	1729667	162309	0.004455
A0A8M1P714	NP_571903.2	Zona pellucida glycoprotein 2	1783333	181333	1602000	328963	0.023227
A0A8M3B5D3	XP_009294381.1	Uncharacterised	259000	95867	163133	24375	0.010978
